# Supplementary material for: Discovering Anticancer Effects of Phytochemicals on MicroRNA in the Context of Data Mining
Source: Nutrients. 2025 Dec 14;17(24):3913. doi: 10.3390/nu17243913 (PMC12735441; doi:10.3390/nu17243913)
Supplement: Supplementary file 1 [file nutrients-17-03913-s001.zip]

Archive with 8 entries (8 files):
- nutrients-3987262-Supplementary Figures.pdf
- Supplemental Table S1_Candidate list from predictive analytics.xlsx
- Supplemental Table S2_List of miRNAs changed in HCT116.xlsx
- Supplemental Table S3_List of miRNAs changed in HT29.xlsx
- Supplemental Table S4_Overlaping miRNAs across phytochemical treatments in HCT116.xlsx
- Supplemental Table S5_Overlaping miRNAs across phytochemical treatments in HT29.xlsx
- Supplemental Table S6_miRNA signature involved in KEGG pathways in HCT116.xlsx
- Supplemental Table S7_miRNA signature involved in KEGG pathways in HT29.xlsx
