# Supplementary material for: Discovering Anticancer Effects of Phytochemicals on MicroRNA in the Context of Data Mining
Source: Nutrients. 2025 Dec 14;17(24):3913. doi: 10.3390/nu17243913 (PMC12735441; doi:10.3390/nu17243913)
Supplement: Supplementary file 1 [file nutrients-17-03913-s001.zip › Supplemental Table S1_Candidate list from predictive analytics.xlsx]

## Sheet: 1_cancer-associated miRNAs
Display name (microRNA)	Number of cancers associated with the miRNA
MIR21	30
MIR34A	27
MIR145	25
MIR203	25
MIR155	24
MIR221	23
MIR143	22
MIR16-1	22
MIR222	22
MIR31	22
MIR26A1	21
MIR195	21
MIR223	21
MIR20A	20
MIR126	20
MIR17	20
MIR93	20
MIR-7	19
MIR375	19
MIR106B	19
MIR17HG	19
MIR1-1	19
MIR150	19
MIR24-1	19
MIR27A	19
MIR139	18
MIR182	18
MIR204	18
MIR107	18
MIR183	18
MIR106A	18
MIR205	18
MIR210	18
MIR29A	18
MIRLET7B	18
MIR146A	18
MIR10B	18
MIR206	17
MIR141	17
MIR19A	17
MIR214	17
MIR100	17
MIR200C	17
MIR137	17
MIR335	17
MIR125A	17
MIR30A	17
MIR494	17
MIR148A	16
MIR149	16
MIR200B	16
MIR128-1	16
MIR193B	16
MIR15A	16
MIR424	16
MIR200A	15
MIR25	15
MIR96	15
MIR373	15
MIR503	15
MIR340	15
MIR372	15
MIR212	15
MIR497	15
MIR320A	15
MIRLET7C	15
MIR495	15
MIR122	15
MIR99A	15
MIR27B	15
MIR22	15
MIR211	15
MIR363	15
MIR10A	15
MIR378A	14
MIR152	14
MIR18A	14
MIR224	14
MIR429	14
MIR26B	14
MIR296	14
MIR186	14
MIR135B	14
MIR142	14
MIR23A	14
MIR130B	13
MIR23B	13
MIR449A	13
MIR491	13
MIR194-1	13
MIR338	13
MIR34C	13
MIR192	13
MIR29C	13
MIR301A	13
MIR130A	13
MIR134	13
MIR15B	13
MIR506	12
MIR133B	12
MIR132	12
MIR140	12
MIR185	12
MIR191	12
MIR486	12
MIR196B	12
MIR217	12
MIR187	12
MIR196A2	12
MIR98	12
MIR148B	12
MIR146B	12
MIR675	11
MIR34B	11
MIR490	11
MIR30E	11
MIR590	11
MIR383	11
MIR193A	11
MIR199B	10
MIR215	10
MIR493	10
MIR630	10
MIR1290	10
MIR33A	10
MIR613	10
MIR326	10
MIR20B	10
MIR330	10
MIR381	10
MIR425	10
MIR184	10
MIR197	10
MIR370	10
MIRLET7I	10
MIR127	10
MIR638	10
MIR32	9
MIR342	9
MIR219-1	9
MIR483	9
MIR1271	9
MIR519D	9
MIR154	9
MIR489	9
MIR1246	9
MIR377	9
MIR361	9
MIR1207	9
MIR302B	9
MIR622	9
MIR30B	9
MIRLET7G	9
MIR376C	9
MIR202	9
MIR198	8
MIR216B	8
MIR423	8
MIR455	8
MIR874	8
MIR328	8
MIR452	8
MIR539	8
MIR337	8
MIR940	8
MIR484	8
MIR331	8
MIR28	8
MIR339	7
MIR543	7
MIR485	7
MIR136	7
MIR499A	7
MIR625	7
MIR324	7
MIR382	7
MIR433	7
MIR532	7
MIR608	7
MIR410	7
MIR744	7
MIR873	7
MIRLET7D	7
MIR216A	7
MIR629	7
MIR129-2	7
MIR302A	7
MIR181C	7
MIR708	7
MIR124-1	7
MIR612	6
MIR542	6
MIR95	6
MIR30D	6
MIR409	6
MIR544A	6
MIR18B	6
MIR508	6
MIR411	6
MIR367	6
MIR99B	6
MIR1297	6
MIR501	6
MIR421	6
MIR33B	6
MIR92B	6
MIR151A	6
MIR379	6
MIR301B	6
MIR574	6
MIR422A	5
MIR592	5
MIR454	5
MIR384	5
MIRLET7E	5
MIR582	5
MIR646	5
MIR488	5
MIR944	5
MIR1296	5
MIR188	5
MIR300	5
MIR448	5
MIR505	5
MIR520B	5
MIR605	5
MIR1247	5
MIR615	5
MIR664	5
MIR432	5
MIR599	5
MIR374A	5
MIR520C	5
MIR650	5
MIR181D	5
MIR618	5
MIR760	4
MIR610	4
MIR517A	4
MIR346	4
MIR4262	4
MIR652	4
MIR520H	4
MIR345	4
MIR1180	4
MIR584	4
MIR639	4
MIR885	4
MIR22HG	4
MIR190A	4
MIR1301	4
MIR1202	4
MIR208A	4
MIR492	4
MIR498	4
MIR125B1	4
MIR147A	4
MIR128-2	4
MIR1269A	3
MIR371A	3
MIR520G	3
MIR1254-1	3
MIR302C	3
MIR875	3
MIR299	3
MIR1260B	3
MIR4458	3
MIR1291	3
MIR663B	3
MIR655	3
MIR323A	3
MIR1266	3
MIR601	3
MIR199A2	3
MIR500A	3
MIR362	3
MIR1182	3
MIR524	3
MIR1228	3
MIR504	3
MIR545	3
MIR634	3
MIR502	3
MIR564	3
MIR637	3
MIR1275	3
MIR645	3
MIR1258	3
MIR761	3
MIR802	3
MIR31HG	3
MIR218-2	3
MIR628	3
MIR770	3
MIR1236	3
MIR671	3
MIR573	3
MIR661	3
MIR616	3
MIR888	3
MIR125B2	3
MIR9-1	3
MIR711	3
MIR598	2
MIR374B	2
MIR577	2
MIR647	2
MIR4775	2
MIRLET7F2	2
MIR1273A	2
MIR892A	2
MIR297	2
MIR431	2
MIR1181	2
MIR124-3	2
MIR935	2
MIR5100	2
MIR548AN	2
MIR1179	2
MIR3923	2
MIR3978	2
MIR1303	2
MIRLET7A2	2
MIR3178	2
MIR589	2
MIR520A	2
MIR520E	2
MIR522	2
MIR876	2
MIR298	2
MIR877	2
MIR769	2
MIR1468	2
MIR487A	2
MIR1249	2
MIR526B	2
MIR767	2
MIR665	2
MIR147B	2
MIR660	2
MIR510	2
MIR4286	2
MIR9-3	2
MIR2909	2
MIR762	2
MIRLET7A1	2
MIR4723	2
MIR4534	2
MIR595	2
MIR487B	2
MIRLET7A3	2
MIR614	2
MIR558	2
MIR3607	2
MIR596	2
MIR640	2
MIR449B	2
MIR1908	2
MIR1294	2
MIR466	2
MIR548C	2
MIR1307	2
MIR600	2
MIR548P	2
MIR1827	2
MIR155HG	2
MIR9-2	2
MIR552	1
MIR1914	1
MIR4260	1
MIR627	1
MIR320E	1
MIR4689	1
MIR766	1
MIR133A2	1
MIR3120	1
MIR4261	1
MIR4282	1
MIR619	1
MIR938	1
MIR4500	1
MIR4779	1
MIR4728	1
MIR942	1
MIR1178	1
MIR4787	1
MIR891B	1
MIR1270-1	1
MIR3140	1
MIR3656	1
MIR3686	1
MIR29B2	1
MIR4656	1
MIR1243	1
MIR518C	1
MIR101-1	1
MIR570	1
MIR525	1
MIR520F	1
MIR1269B	1
MIR325	1
MIR520D	1
MIR765	1
MIR3127	1
MIR3188	1
MIR636	1
MIR1323	1
MIR4741	1
MIR670	1
MIR3117	1
MIR922	1
MIR3664	1
MIR4417	1
MIR1915	1
MIR581	1
MIR1324	1
MIR1277	1
MIR4641	1
MIR644A	1
MIR30C1	1
MIR657	1
MIR920	1
MIR4782	1
MIR1268A	1
MIR3131	1
MIR889	1
MIR3613	1
MIR143HG	1
MIR3662	1
MIR1299	1
MIR105-1	1
MIR302D	1
MIR1233-1	1
MIR1343	1
MIR548Q	1
MIR550A3	1
MIR5692B	1
MIR4746	1
MIR626	1
MIR518B	1
MIR3196	1
MIR1244-1	1
MIR541	1
MIR129-1	1
MIR369	1
MIR569	1
MIR575	1
MIR1284	1
MIR4423	1
MIR1469	1
MIR1976	1
MIR937	1
MIR1262	1
MIR4326	1
MIR181B1	1
MIR557	1
MIR576	1
MIR4295	1
MIR892B	1
MIR3658	1
MIR5195	1
MIR3646	1
MIR517C	1
MIR5095	1
MIR3065	1
MIR513C	1
MIR7-1	1
MIR579	1
MIR4731	1
MIR3666	1
MIR5096	1
MIR566	1
MIR656	1
MIR603	1
MIR1825	1
MIR1227	1
MIR3148	1
MIR936	1
MIR4725	1
MIR3175	1
MIR1224	1
MIR548B	1
MIR1231	1
MIR568	1
MIR621	1
MIR632	1
MIR196A1	1
MIR507	1
MIR1245A	1
MIR190B	1
MIR934	1
MIR2861	1
MIR758	1
MIR642A	1
MIR181A2	1
MIR124-2	1
MIR3144	1
MIR16-2	1
MIR633	1
MIR939	1
MIR572	1
MIR551B	1
MIR3064	1
MIR551A	1
MIR718	1
MIR4314	1
MIR1281	1
MIR1912	1
MIR662	1
MIR591	1
MIR4638	1
MIR1256	1
MIR631	1
MIR3622A	1
MIR30C2	1
MIR648	1
MIR556	1
MIR4735	1
MIR588	1
MIRLET7F1	1
MIR29B1	1
MIR3151	1
MIR4284	1
MIR548M	1
MIR3676	1
MIR181A1	1
MIR4484	1
MIR1260A	1

## Sheet: 2_training set (compounds)
Source Display Name	Source name
ZINC	[Zn]
WALNUT EXTRACT	Oc1cccc2C(=O)C=CC(=O)c12
VITAMIN D	CC(C)C(C)C=CC(C)C1CCC2\C(CCCC12C)=C\C=C1CC(O)CCC1=C
URSOLATE	C[C@@H]1CC[C@@]2(CC[C@]3(C)C(=CC[C@@H]4[C@@]5(C)CC[C@H](O)C(C)(C)[C@@H]5CC[C@@]34C)[C@@H]2[C@H]1C)C(O)=O
TRITERPENE	CC1=C(O)C(=O)C=C2C1=CC=C1[C@@]2(C)CC[C@@]2(C)[C@@H]3C[C@@](C)(CC[C@]3(C)CC[C@]12C)C(O)=O
TRICALCIUM DIPHOSPHATE	[Ca++].[Ca++].[Ca++].[O-]P([O-])([O-])=O.[O-]P([O-])([O-])=O
TRETINOIN	C\C(\C=C\C1=C(C)CCCC1(C)C)=C/C=C/C(/C)=C/C(O)=O
THYMOQUINON	CC(C)C1=CC(=O)C(C)=CC1=O
THIOCTIC ACID	OC(=O)CCCC[C@@H]1CCSS1
TANSHINONE B	Cc1coc-2c1C(=O)C(=O)c1c3CCCC(C)(C)c3ccc-21
SULFORAPHANE	C[S@@+]([O-])CCCCN=C=S
SULFATE	[O-]S([O-])(=O)=O
SUCROSE	OC[C@H]1O[C@@](CO)(O[C@H]2O[C@H](CO)[C@@H](O)[C@H](O)[C@H]2O)[C@@H](O)[C@@H]1O
SPHINGOSINE-1-PHOSPHATE	CCCCCCCCCCCCC\C=C\[C@@H](O)[C@@H](N)COP(O)(O)=O
SILIBININ	COc1cc(ccc1O)[C@H]1Oc2cc(ccc2O[C@@H]1CO)[C@H]1Oc2cc(O)cc(O)c2C(=O)[C@@H]1O
SALVIANOLIC ACID	OC(=O)[C@@H](Cc1ccc(O)c(O)c1)OC(=O)\C=C\c1ccc(O)c(O)c1\C=C\c1ccc(O)c(O)c1
RESVERATROL	Oc1ccc(\C=C\c2cc(O)cc(O)c2)cc1
QUERCETIN	Oc1cc(O)c2c(c1)oc(-c1ccc(O)c(O)c1)c(O)c2=O
QUEBRACHO	O[C@@H]1[C@H]2COC(=O)c3cc(O)c(O)c(O)c3-c3c(O)c(O)c(O)cc3C(=O)O[C@@H]1[C@@H](O)[C@H](OC(=O)c1cc(O)c(O)c(O)c1)O2
PROTOCATECHUIC ACID	OC(=O)c1ccc(O)c(O)c1
POTASSIUM	[K]
PLANT INDOLE	C(c1c[nH]c2ccccc12)c1c[nH]c2ccccc12
PHOSPHATE	OP(O)(=O)O*
PEITC	S=C=NCCc1ccccc1
PALMITIC ACID	CCCCCCCCCCCCCCCC(O)=O
PAEONOLUM	COc1ccc(C(C)=O)c(O)c1
NONIVAMIDE	CCCCCCCCC(=O)NCc1ccc(O)c(OC)c1
NARINGENIN	Oc1ccc(cc1)[C@@H]1CC(=O)c2c(O)cc(O)cc2O1
MYRICETIN	Oc1cc(O)c2c(c1)oc(-c1cc(O)c(O)c(O)c1)c(O)c2=O
LYSOPHOSPHATIDIC ACID	CCCCCCCC\C=C/CCCCCCCC(=O)OC[C@@H](O)COP(O)(O)=O
LYCOPENE 7	CC(C)=CCC\C(C)=C\C=C\C(\C)=C\C=C\C(\C)=C\C=C\C=C(/C)\C=C\C=C(/C)\C=C\C=C(/C)CCC=C(C)C
LINOLENIC ACID	CC\C=C/C\C=C/C\C=C/CCCCCCCC(O)=O
LINOLEIC	CCCCC\C=C/C\C=C/CCCCCCCC(O)=O
LEUCINE	CC(C)C[C@@H](N)C(O)=O
LEUCENOL	N[C@@H](Cn1ccc(=O)c(O)c1)C(O)=O
KAEMPFEROL	Oc1ccc(cc1)-c1oc2cc(O)cc(O)c2c(=O)c1O
INDOLE 3 CARBINOL	OCc1c[nH]c2ccccc12
HYPERIN	OC[C@H]1O[C@@H](Oc2c(oc3cc(O)cc(O)c3c2=O)-c2ccc(O)c(O)c2)[C@H](O)[C@@H](O)[C@H]1O
HYALURONIC ACID	[Na+].CC(O)=N[C@H]1[C@H](O)O[C@H](CO)[C@@H](O)[C@@H]1O[C@@H]1O[C@@H]([C@@H](O[C@@H]2O[C@H](CO)[C@@H](O)[C@H](O[C@@H]3O[C@@H]([C@@H](O)[C@H](O)[C@H]3O)C(O)=O)[C@H]2N=C(C)O)[C@H](O)[C@H]1O)C(O)=O
GLUTATHIONE	N[C@@H](CCC(=O)N[C@@H](CS)C(=O)NCC(O)=O)C(O)=O
GLUTAMATE	[NH3+]C(CCC([O-])=O)C([O-])=O
GLUCOSE	OC[C@H]1OC(O)[C@H](O)[C@@H](O)[C@@H]1O
GERANYL GERANIOL	CC(C)=CCC\C(C)=C\CC\C(C)=C\CC\C(C)=C\CO
GENISTEIN	Oc1ccc(cc1)-c1coc2cc(O)cc(O)c2c1=O
GALLATE	OC(=O)c1cc(O)c(O)c(O)c1
FOLIC ACID	Nc1nc(=O)c2nc(CNc3ccc(cc3)C(=O)N[C@@H](CCC(O)=O)C(O)=O)cnc2[nH]1
FLAVONE	O=c1cc(oc2ccccc12)-c1ccccc1
ETHANOL	CCO
EPIGALLOCATECHIN GALLATE	Oc1cc(O)c2C[C@@H](OC(=O)c3cc(O)c(O)c(O)c3)[C@H](Oc2c1)c1cc(O)c(O)c(O)c1
EMODIN	Cc1cc(O)c2C(=O)c3c(O)cc(O)cc3C(=O)c2c1
ELLAGIC ACID	Oc1cc2c3c(oc(=O)c4cc(O)c(O)c(oc2=O)c34)c1O
DOCOSAHEXAENOIC ACID	CC\C=C/C\C=C/C\C=C/C\C=C/C\C=C/C\C=C/CCC(O)=O
DIGITOFLAVONE	Oc1cc(O)c2c(c1)oc(cc2=O)-c1ccc(O)c(O)c1
DELTA TOCOTRIENOL	CC(C)=CCC\C(C)=C\CC\C(C)=C\CC[C@]1(C)CCc2cc(O)cc(C)c2O1
D-HEXOSE	OCC1OC(O)C(O)C(O)C1O
CURCUMIN	COc1cc(\C=C\C(=O)CC(=O)\C=C\c2ccc(O)c(OC)c2)ccc1O
CIANIDANOL	O[C@H]1Cc2c(O)cc(O)cc2O[C@@H]1c1ccc(O)c(O)c1
CHRYSIN	Oc1cc(O)c2c(c1)oc(cc2=O)-c1ccccc1
CHOLESTEROL	CC(C)CCC[C@@H](C)[C@H]1CC[C@H]2[C@@H]3CC=C4C[C@@H](O)CC[C@]4(C)[C@H]3CC[C@]12C
CHLOROGENIC ACID	O[C@@H]1C[C@](O)(C[C@@H](OC(=O)\C=C\c2ccc(O)c(O)c2)[C@@H]1O)C(O)=O
CHALCONE 1	O=C(\C=C\c1ccccc1)c1ccccc1
CAPSAICIN	COc1cc(CNC(=O)CCCC\C=C\C(C)C)ccc1O
CALCIUM	[Ca]
BUTANOATE	CCCC([O-])=O
BOSWELLIC ACID	C[C@@H]1CC[C@]2(C)CC[C@]3(C)C(=CC[C@@H]4[C@@]5(C)CC[C@@H](O)[C@@](C)([C@@H]5CC[C@@]34C)C(O)=O)[C@@H]2[C@H]1C
BIOTIN	OC(=O)CCCC[C@@H]1SC[C@@H]2NC(=O)N[C@H]12
BERBERINE	COc1ccc2cc3-c4cc5OCOc5cc4CC[n+]3cc2c1OC
BENZOIC ACID	OC(=O)c1ccccc1
ASCORBIC ACID	OC[C@H](O)[C@H]1OC(=O)C(O)=C1O
ARGININE	NC(CCCNC(N)=N)C(O)=O
APIGENIN	Oc1ccc(cc1)-c1cc(=O)c2c(O)cc(O)cc2o1
ALPINETIN CHALCONE	COc1cc(O)cc(O)c1C(=O)\C=C\c1ccccc1
ALLYL TRISULFIDE	C=CCSSSCC=C
ALLYL DISULFIDE	C=CCSSCC=C
5,6,7-TRIHYDROXYFLAVONE	Oc1cc2oc(cc(=O)c2c(O)c1O)-c1ccccc1
(-)-ARCTIGENIN	COc1ccc(C[C@H]2COC(=O)[C@@H]2Cc2ccc(O)c(OC)c2)cc1OC

## Sheet: 3_Candidates
Feature	Hit score
FISETIN	8
MORIN HYDRATE	8
MANGOSTEEN EXTRACT	8
FLAVONOL	8
NORIZALPININ	8
ESCULETIN	8
DAIDZEIN	8
THEAFLAVIN 1	7
OROBOL	7
ISORHAMENTIN	7
3'-HYDROXYDAIDZEIN	7
SILIBININ	6
FLAVA	6
6-HYDROXYQUERCETIN	6
HESPERIDIN	6
SILYMARIN	6
ISOLIQUIRITIGENIN	6
EPICATECHIN GALLATE	6
HYPERICIN FROM HYPERICUM PERFORATUM	6
CCRIS 7711	6
4',7-DIHYDROXYFLAVONE	6
HEXAMETHOXYFLAVONE	6
CAFFEIC ACID	5
PICEATANNOL	5
EPICATECHIN	5
EPIGALLOCATECHIN	5
NARINGIN HYDRATE	5
TAXIFOLIN	5
GALANGIN FLAVANONE	5
PINOBAKSIN	5
ISOASTILBIN	5
CYANIDIN	5
KAEMPFERIDE	5
VITAMIN P	4
AMPELOPSIN	4
ORIDONIN	4
ANDROGRAPHOLIDE	4
6-SHOGAOL	4
SALVIN	4
HONOKIOL	4
MAGNOLOL	4
TANSHINONE B	4
SALVIANOLIC ACID	4
BUTEIN	4
PTEROCARPUS MARSUPIUM	4
CHALCONE	4
ZERUMBONE	4
PARTHENOLIDE	4
VEGARD	4
TRITERPENOID	4
BERBERINE	4
HYDROXYCHAVICOL	4
GINGEROL	4
SANCHINOSIDE C1	4
IEARILINE	4
N1114	4
CAFFEIC ACID PHENYLETHYL ESTER	4
CHEMBL460860	4
PICEID	4
PROTOCATECHUIC ACID ETHYL ESTER	4
1,3-BENZODIOXOL-5-OL	4
ISOCARTHAMIDIN	4
SCROPHULEIN	4
DINATIN	4
NEPETIN	4
PENTAMETHOXYFLAVONE	4
3',4',7-TRIHYDROXYFLAVONE	4
DEMETHYLTANGERETIN	4
EUPATRIN	4
GERALDONE	4
ANTHOCYANIN	4
KOJIC ACID	4
SALVIGENIN	4
5-HYDROXY-3',4',7-TRIMETHOXYFLAVONE	4
SINENSETIN	4
RHAMNETIN	4
EUPATORIN	4
2-(2-NITROETHENYL)FURAN	4
2-PHENYL-1,4-DIHYDROQUINOLIN-4-ONE	4
PELARGONIDIN	4
4-HYDROXYCOUMARIN	4
HYMECROMONE	4
COUMESTROL	4
BENZOFURAN	4
MENTHOKUBANONE	4
RHAMNAZIN	4
BIOCHANIN	4
BIOCHANIN B	4
UMBELLIFERONE	4
COUMARIN	4
PSORALENE	4
COUMARINS	4
QUERCETIN 3,7-DIMETHYL ETHER	4
2-(3,4-DIMETHOXYPHENYL)-5,6-DIHYDROXY-7,8-DIMETHOXY-4H-CHROMEN-4-ONE	4
BENZBROMARONE	4
C20H20O4	4
EPICATECHIN GALLATE1	3
XANTHOHUMOL	3
CARNOSOL	3
MANGIFERIN	3
BOSWELLIC ACID	3
CHEMBL485818	3
GLABRIDIN	3
6-GINGEROL	3
GLYCYRRHIZIN	3
GALBANIC ACID	3
PROTIGENIN	3
THYMOQUINON	3
N1286	3
CHICORIC ACID	3
CASSIC ACID	3
ERIODICTYOL 7-O-GLUCOSIDE	3
PLANT INDOLE	3
(-)-ARCTIGENIN	3
DIHYDROXYPHENYLETHANOL	3
JACEOSIDIN	3
PEONIDIN	3
BROMANYL	3
HYDROGEN BROMIDE	3
OCHRACIN	3
SOPHORAFLAVANONE B	3
NATURAL RED 1	2
ETHYL ACETATE	2
INDOLE 3 CARBINOL	2
FERULIC ACID	2
CHEMBL487402	2
3-PHENYLCHROMEN-4-ONE	2
GLYCETEIN	2
DHICA	2
PONGAFLAVONE	2
2',3,4,4'-TETRAHYDROXYCHALCONE	2
ZONISAMIDE	2
ERGOSTEROL	2
ERGOCALCIFEROL	2
ZEAXANTHIN	2
(1R)-3,5,5-TRIMETHYL-4-[(1E,3E,5E,7E,9E,11E,13E,15E,17E)-3,7,12,16-TETRAMETHYL-18-(2,6,6-TRIMETHYLCYCLOHEX-1-EN-1-YL)OCTADECA-1,3,5,7,9,11,13,15,17-NONAEN-1-YL]CYCLOHEX-3-EN-1-OL	2
CAROTENOID	2
IRON	2
FLUORESCEIN	2
OLEUROPEIN	1
PAEONIFLORIN	1
ROSMARINIC ACID	1
NATURAL RED 24	1
(4Z,6Z,8R,9R,10Z,12R,13R,14R,16S)-19-{[2-(DIMETHYLAMINO)ETHYL]AMINO}-13-HYDROXY-8,14-DIMETHOXY-4,10,12,16-TETRAMETHYL-3,20,22-TRIOXO-2-AZABICYCLO[16.3.1]DOCOSA-1(21),4,6,10,18-PENTAEN-9-YL CARBAMATE	1
QUERCETRIN	1
HYDROQUINONE GLUCOSE	1
HYDROXYCINNAMIC ACID	1
GRB 1	1
APIOSIDE	1
CHEMBL301624	1
HOMOVITEXIN	1
BETULINIC ALCOHOL	1
GALLIC ACID ETHYL ESTER	1
2-(3,4-DIHYDROXYPHENYL)-5,7-DIHYDROXY-3-{[(2S,5S,6R)-3,4,5-TRIHYDROXY-6-(HYDROXYMETHYL)OXAN-2-YL]OXY}-4H-CHROMEN-4-ONE	1
5,6,7,3',4'-PENTAHYDROXYFLAVONE	1
LIMOCITRIN	1
M-DIGALLIC ACID	1
PROTOCATECHUIC ALDEHYDE	1
CHEMBL95308	1
RUBIADINE	1
SHIKIMATE	1
DIHYDROXYBENZOIC ACID	1
GENTISIC ACID	1
(2-{[(2E)-3-(4-HYDROXY-3,5-DIMETHOXYPHENYL)PROP-2-ENOYL]OXY}ETHYL)TRIMETHYLAZANIUM	1
3-COUMARIC ACID	1
TRETINOIN	1
R0011	1
CAFFEIC ACID ETHYL ESTER	1
polanylium	1
SINAPIC ACID	1
2,4-DIHYDROXYBENZOIC ACID	1
(2S)-2-[3-(3,4-DIHYDROXYPHENYL)PROP-2-ENAMIDO]BUTANEDIOIC ACID	1
STABILIZER GA 8	1
LAURYL GALLATE	1
SYRINGE ALDEHYDE	1
PROPYL ESTER	1
ISOFERULIC ACID	1
