# Supplementary material for: Discovering Anticancer Effects of Phytochemicals on MicroRNA in the Context of Data Mining
Source: Nutrients. 2025 Dec 14;17(24):3913. doi: 10.3390/nu17243913 (PMC12735441; doi:10.3390/nu17243913)
Supplement: Supplementary file 1 [file nutrients-17-03913-s001.zip › Supplemental Table S2_List of miRNAs changed in HCT116.xlsx]

## Sheet: RSV vs CTR results
miRNA	P-value	Fold_change	q-value
hsa-miR-3614-5p	0.00176548	5.31622	0.00601574
hsa-miR-34c-5p	0.00423927	3.93803	0.00975831
hsa-miR-653-3p	0.00206475	2.93726	0.00634283
hsa-miR-328-3p	0.000163561	2.74919	0.00188584
hsa-miR-3929	0.0207417	2.68324	0.0284324
hsa-miR-4697-3p	0.00708277	2.66226	0.0139371
hsa-miR-489-3p	0.0180957	2.66061	0.025214
hsa-miR-452-5p	0.0164642	2.63547	0.0242004
hsa-miR-203a-3p	0.000110533	2.63267	0.00168562
hsa-miR-449b-5p	0.0013777	2.61017	0.00560265
hsa-miR-9985	0.027812	2.5039	0.0357165
hsa-miR-143-3p	0.000185293	2.42585	0.00188584
hsa-miR-22-5p	0.00151458	2.25754	0.00596062
hsa-miR-4677-5p	0.00131981	2.23794	0.00556702
hsa-miR-5008-5p	0.00377147	2.1705	0.00947205
hsa-miR-664a-5p	0.00436486	2.1297	0.00986136
hsa-miR-22-3p	0.00207962	2.12425	0.00634283
hsa-miR-34a-5p	0.000268258	2.08723	0.00204547
hsa-miR-1224-5p	0.0174325	2.0625	0.0250207
hsa-miR-4677-3p	0.0358583	2.00722	0.0446399
hsa-miR-935	0.00362143	1.89338	0.00947205
hsa-miR-203b-3p	0.000967872	1.88516	0.00492713
hsa-miR-95-3p	0.000492358	1.88429	0.00298281
hsa-miR-34a-3p	0.00375297	1.86064	0.00947205
hsa-miR-449a	0.00022242	1.82382	0.00196741
hsa-miR-449c-5p	0.00192754	1.81176	0.00625486
hsa-miR-6510-3p	0.0114432	1.8068	0.0202329
hsa-miR-152-3p	0.000477535	1.80655	0.00298281
hsa-miR-345-5p	1.94e-05	1.78673	0.000789649
hsa-miR-1224-3p	0.0149855	1.786	0.0226729
hsa-miR-584-5p	2.76e-06	1.75197	0.000337019
hsa-miR-4791	0.0120983	1.74671	0.0208599
hsa-miR-182-5p	0.00175951	1.74346	0.00601574
hsa-miR-218-5p	0.000513435	1.73447	0.00298281
hsa-miR-1260a	0.0140391	1.73278	0.0219586
hsa-miR-2116-5p	0.00411444	1.73219	0.0096531
hsa-miR-148a-3p	0.000102196	1.72079	0.00168562
hsa-miR-501-5p	0.0439797	1.69903	0.053124
hsa-miR-182-3p	0.00465545	1.69663	0.0103266
hsa-miR-224-5p	0.00240156	1.68178	0.00686925
hsa-miR-132-5p	0.024636	1.67908	0.0325745
hsa-miR-425-3p	0.00170062	1.66897	0.00601574
hsa-miR-425-5p	0.00194824	1.66825	0.00625486
hsa-miR-183-5p	0.000256349	1.66343	0.00204547
hsa-miR-1287-5p	7.81e-05	1.65872	0.00158877
hsa-miR-195-5p	0.000545268	1.63717	0.00302376
hsa-miR-122-5p	0.0107778	1.6316	0.0196252
hsa-miR-195-3p	0.0305626	1.6282	0.0388399
hsa-miR-96-5p	0.00119999	1.621	0.00556702
hsa-miR-190a-5p	0.00177514	1.61509	0.00601574
hsa-miR-191-5p	0.00354538	1.60196	0.00947205
hsa-miR-132-3p	0.0126253	1.59435	0.0210644
hsa-miR-671-3p	0.0121398	1.57812	0.0208599
hsa-miR-139-5p	0.013087	1.57077	0.0210658
hsa-miR-491-5p	0.00395963	1.55973	0.00947205
hsa-miR-2116-3p	0.00659724	1.53411	0.0134144
hsa-miR-497-5p	0.00214579	1.53171	0.00638504
hsa-miR-4286	0.0414265	1.5282	0.0505403
hsa-miR-486-5p	0.0248314	1.52792	0.0325745
hsa-miR-3065-5p	0.0123308	1.50628	0.0208938
hsa-miR-589-5p	4.68e-05	1.5048	0.00142772
hsa-miR-12136	0.00919237	0.665432	0.016992
hsa-miR-140-5p	0.000225768	0.662342	0.00196741
hsa-miR-4653-5p	0.0224577	0.661013	0.0301081
hsa-miR-548bc	0.0127767	0.655964	0.0210644
hsa-miR-20a-3p	9.99e-06	0.65532	0.000609529
hsa-miR-3684	0.00118192	0.645223	0.00556702
hsa-miR-3145-3p	0.0469062	0.6413	0.0561035
hsa-miR-1293	0.0214379	0.633902	0.0290603
hsa-miR-17-3p	0.00586588	0.633643	0.012555
hsa-miR-3615	0.00242113	0.63055	0.00686925
hsa-miR-5583-3p	0.00626997	0.614822	0.012965
hsa-miR-26a-2-3p	0.00544528	0.614186	0.0118629
hsa-miR-196b-5p	6.27e-05	0.6091	0.00153002
hsa-miR-29a-5p	0.0142248	0.607573	0.0219674
hsa-miR-125b-1-3p	0.007346	0.606307	0.0140033
hsa-miR-652-5p	0.0261854	0.603361	0.0339853
hsa-miR-3928-3p	0.038669	0.60198	0.0476527
hsa-miR-3667-3p	0.0496269	0.601922	0.0587814
hsa-miR-643	0.00625258	0.601751	0.012965
hsa-miR-1304-3p	0.000138594	0.595685	0.00187872
hsa-miR-1252-5p	0.00391416	0.593462	0.00947205
hsa-let-7a-2-3p	0.00274199	0.587413	0.00760279
hsa-miR-1255a	0.000469053	0.585865	0.00298281
hsa-miR-29b-1-5p	0.00160812	0.584275	0.00601574
hsa-miR-3164	0.034115	0.5814	0.0429075
hsa-miR-382-5p	0.000969272	0.580952	0.00492713
hsa-miR-19b-1-5p	0.0112004	0.569219	0.0200948
hsa-miR-654-3p	0.0173382	0.56905	0.0250207
hsa-miR-301b-5p	0.0180719	0.568967	0.025214
hsa-miR-629-3p	0.0181872	0.56271	0.025214
hsa-miR-4796-5p	0.013123	0.539292	0.0210658
hsa-miR-7974	0.00392844	0.516752	0.00947205
hsa-miR-610	0.00724774	0.511776	0.0140033
hsa-miR-100-3p	0.00816861	0.509007	0.0153318
hsa-miR-376a-3p	0.015944	0.498443	0.0237216
hsa-miR-1275	0.00674199	0.463429	0.013484
hsa-miR-573	0.00041371	0.446833	0.00296897
hsa-miR-3176	0.0150533	0.440228	0.0226729
hsa-miR-409-3p	0.00128604	0.434868	0.00556702
hsa-miR-376c-3p	0.0135631	0.422486	0.0214896
hsa-miR-381-3p	0.000185492	0.372376	0.00188584
hsa-miR-4454	0.00132331	0.254606	0.00556702

## Sheet: QCT vs CTR results
miRNA	P-value	Fold_change	q-value
hsa-miR-3929	0.000311546	12.9568	0.00219136
hsa-miR-3614-5p	0.000475494	8.26914	0.00243341
hsa-miR-4697-3p	0.00020004	7.70649	0.00219136
hsa-miR-3189-3p	0.00304009	3.06024	0.00664817
hsa-miR-4435	0.000100581	2.511	0.00190577
hsa-miR-152-3p	0.00357103	2.35452	0.00711284
hsa-miR-653-3p	0.0217706	2.11759	0.0266767
hsa-miR-139-5p	0.00880377	2.09589	0.0136773
hsa-miR-4659a-3p	0.00305663	1.92299	0.00664817
hsa-miR-215-5p	0.0104771	1.91954	0.0149428
hsa-miR-449b-5p	0.0299242	1.91331	0.0342553
hsa-miR-331-5p	0.00939949	1.88543	0.0140992
hsa-miR-4440	0.0121624	1.86877	0.0170666
hsa-miR-584-5p	5.67e-05	1.84317	0.00190577
hsa-miR-320d	0.000352633	1.81946	0.00219136
hsa-miR-139-3p	0.016143	1.78538	0.0209481
hsa-miR-147b-3p	0.00997464	1.78365	0.0144632
hsa-miR-1246	0.00101068	1.76091	0.0033534
hsa-miR-2116-5p	0.00335656	1.72869	0.00711284
hsa-miR-5008-5p	0.00155518	1.72334	0.00422816
hsa-miR-1290	0.00484131	1.70753	0.00877488
hsa-miR-664a-5p	0.0226367	1.64179	0.0273526
hsa-miR-190b-5p	0.00511966	1.61886	0.00909
hsa-miR-122-5p	0.0132274	1.61858	0.0182557
hsa-miR-320c	0.0035973	1.61064	0.00711284
hsa-miR-2276-3p	0.00482085	1.60642	0.00877488
hsa-miR-625-3p	0.000109527	1.58104	0.00190577
hsa-miR-556-3p	0.0499798	1.55294	0.0557467
hsa-miR-625-5p	0.000341462	1.53487	0.00219136
hsa-miR-1260a	0.0237143	1.52116	0.0278803
hsa-miR-1293	0.00970437	1.50985	0.0143098
hsa-miR-4707-5p	0.0343393	1.50855	0.038799
hsa-miR-328-3p	0.00108185	1.50749	0.00336146
hsa-miR-324-3p	0.000675876	0.663155	0.00280006
hsa-miR-3127-5p	0.0203571	0.66138	0.025301
hsa-miR-12136	0.00799101	0.660424	0.0131489
hsa-miR-1277-3p	0.0158146	0.660362	0.0208465
hsa-miR-20b-5p	0.00816137	0.654597	0.0131489
hsa-miR-125a-3p	0.0134295	0.65421	0.0182557
hsa-miR-615-3p	0.00144541	0.651872	0.00419168
hsa-miR-130b-5p	0.00176685	0.647612	0.00465806
hsa-miR-1247-5p	0.000295473	0.634704	0.00219136
hsa-miR-191-3p	0.000393908	0.629618	0.00228467
hsa-miR-195-3p	0.0163732	0.625048	0.0209481
hsa-miR-345-3p	0.0242708	0.620566	0.0281542
hsa-miR-7977	0.00445449	0.613667	0.00861202
hsa-miR-99b-5p	0.000571148	0.60193	0.00261526
hsa-miR-652-5p	0.00219123	0.601047	0.00560697
hsa-miR-4796-5p	0.0139847	0.598479	0.018718
hsa-miR-573	0.00247335	0.578788	0.00571043
hsa-miR-1843	0.0023103	0.578011	0.00562018
hsa-miR-6803-3p	0.023454	0.567803	0.0278803
hsa-miR-642a-5p	8.74e-05	0.564811	0.00190577
hsa-miR-33a-5p	3.2e-05	0.554101	0.00190577
hsa-miR-486-5p	0.005562	0.545028	0.00967788
hsa-miR-642a-3p	0.000248926	0.543821	0.00219136
hsa-miR-301a-5p	0.00155062	0.542291	0.00422816
hsa-miR-483-5p	0.00104071	0.541326	0.0033534
hsa-miR-3662	0.00861027	0.540875	0.0136199
hsa-miR-16-1-3p	0.000193428	0.539834	0.00219136
hsa-miR-877-3p	0.00810529	0.538203	0.0131489
hsa-let-7e-3p	0.00132334	0.530395	0.00397002
hsa-miR-99b-3p	0.000870269	0.528689	0.00302854
hsa-miR-1303	0.000653622	0.527161	0.00280006
hsa-miR-26a-2-3p	0.000508531	0.52536	0.0024579
hsa-miR-610	0.00697966	0.514715	0.0119065
hsa-miR-7974	0.00249421	0.47733	0.00571043
hsa-miR-326	0.000298487	0.460787	0.00219136
hsa-miR-483-3p	0.000781188	0.454785	0.00295493
hsa-miR-33a-3p	0.0184971	0.432482	0.0233225
hsa-miR-210-3p	0.00232559	0.430088	0.00562018
hsa-miR-187-3p	0.00044859	0.398238	0.00243341
hsa-miR-146a-5p	0.000738076	0.377367	0.00291875
hsa-miR-1224-3p	0.000351852	0.350821	0.00219136
hsa-miR-301b-5p	0.00481423	0.339884	0.00877488
hsa-miR-6881-3p	0.00349715	0.33511	0.00711284
hsa-miR-33b-3p	0.00917133	0.327677	0.0139983
hsa-miR-4454	0.000848558	0.18718	0.00302854

## Sheet: CUR vs CTR results
miRNA	P-value	Fold_change	q-value
hsa-miR-4455	0.00659781	2.9388	0.0351883
hsa-miR-1246	0.0226597	2.5066	0.0604258
hsa-miR-449b-5p	0.0478178	1.79302	0.0905965
hsa-miR-320d	0.0201568	1.74735	0.0604258
hsa-miR-4677-5p	0.0309546	1.67847	0.0707533
hsa-miR-4659a-3p	0.00458579	1.60054	0.0351883
hsa-miR-1224-3p	0.00924321	0.662856	0.0369728
hsa-miR-1266-5p	0.00177724	0.653427	0.0284358

## Sheet: FIS vs CTR results
miRNA	P-value	Fold_change	q-value
hsa-miR-3929	0.0170294	8.77767	0.0458666
hsa-miR-3614-5p	0.0339842	3.82031	0.0482148
hsa-miR-4697-3p	0.0244949	3.05624	0.0458666
hsa-miR-1246	0.000864378	2.42237	0.0063964
hsa-miR-1293	0.00731795	2.01233	0.0296663
hsa-miR-3691-5p	0.0285117	1.95927	0.0458666
hsa-miR-190b-5p	0.0214508	1.92131	0.0458666
hsa-miR-4455	0.0191335	1.78676	0.0458666
hsa-miR-152-3p	0.0267205	1.76052	0.0458666
hsa-miR-122-5p	0.0306834	1.74442	0.0473035
hsa-miR-4435	0.0351838	1.71218	0.0482148
hsa-miR-215-5p	0.0203083	1.65874	0.0458666
hsa-miR-4659a-3p	0.000273256	1.6129	0.00505523
hsa-miR-190a-5p	0.000498279	1.58454	0.00614545
hsa-miR-3942-5p	0.0407019	1.57858	0.0537846
hsa-miR-331-5p	0.00881972	1.56998	0.0296663
hsa-miR-4707-5p	0.034311	1.56909	0.0482148
hsa-miR-3664-3p	0.0262582	1.5274	0.0458666
hsa-miR-1277-3p	0.014326	0.65764	0.0441719
hsa-miR-187-3p	0.0217603	0.65433	0.0458666
hsa-miR-483-3p	0.00677902	0.642034	0.0296663
hsa-miR-6511a-3p	0.0284521	0.6195	0.0458666
hsa-miR-33a-5p	7.6e-05	0.61937	0.00281245
hsa-miR-610	0.0083407	0.5989	0.0296663
hsa-miR-195-3p	0.0259024	0.56829	0.0458666
hsa-miR-210-3p	0.00508473	0.503428	0.0268764
hsa-miR-486-5p	0.000832693	0.458603	0.0063964
hsa-miR-1224-3p	0.00118753	0.453937	0.00732308

## Sheet: GLB vs CTR results
miRNA	P-value	Fold_change	q-value
hsa-miR-3929	2.11e-05	11.5376	0.0008526
hsa-miR-4697-3p	0.0128172	3.47237	0.0211876
hsa-miR-3614-5p	0.00276246	2.87788	0.00886815
hsa-miR-1290	0.0255197	1.99424	0.0344516
hsa-miR-4443	0.0107005	1.98506	0.0188422
hsa-miR-122-5p	0.00359746	1.87088	0.0107924
hsa-miR-1261	0.0135765	1.71132	0.0219939
hsa-miR-139-5p	0.0082938	1.67606	0.0172256
hsa-miR-664a-5p	0.0126502	1.65079	0.0211876
hsa-miR-215-5p	0.0204831	1.64336	0.030166
hsa-miR-331-5p	0.0280818	1.57787	0.0366875
hsa-miR-1260a	0.0100497	1.57575	0.0185006
hsa-miR-616-3p	0.00417189	1.54315	0.0112641
hsa-miR-139-3p	0.0117813	1.54039	0.0203039
hsa-miR-148a-3p	0.00277566	1.53312	0.00886815
hsa-miR-7851-3p	2.07e-05	0.666109	0.0008526
hsa-miR-1843	0.0248528	0.661309	0.0344516
hsa-miR-4796-5p	0.01438	0.660306	0.0228388
hsa-miR-449c-5p	0.00284657	0.656797	0.00886815
hsa-miR-196a-1-3p	0.0218589	0.656543	0.0316174
hsa-miR-92b-5p	0.00480677	0.65459	0.0125596
hsa-miR-4653-5p	0.00825602	0.653474	0.0172256
hsa-miR-450b-5p	0.0361224	0.643819	0.0436704
hsa-miR-1268a	0.00239665	0.642103	0.00881147
hsa-miR-99b-3p	0.00250202	0.637804	0.00881147
hsa-miR-4766-3p	0.000646584	0.637247	0.00308078
hsa-miR-548bc	0.0249063	0.634049	0.0344516
hsa-miR-1255b-5p	0.02538	0.629975	0.0344516
hsa-miR-324-3p	5.9e-05	0.629598	0.0010584
hsa-miR-301a-5p	0.00598474	0.62812	0.0142578
hsa-miR-652-5p	0.0099463	0.623314	0.0185006
hsa-miR-877-3p	0.000998462	0.613174	0.00449308
hsa-miR-4504	0.00895434	0.610549	0.0173855
hsa-miR-5699-3p	0.0431627	0.605164	0.0514144
hsa-miR-326	0.000335473	0.604852	0.00271733
hsa-miR-15b-3p	6.53e-05	0.593315	0.0010584
hsa-miR-365a-5p	0.0278355	0.59031	0.0366875
hsa-miR-3662	0.00901471	0.589858	0.0173855
hsa-miR-3115	0.0148454	0.588655	0.0231246
hsa-miR-25-5p	5.11e-05	0.582835	0.0010584
hsa-miR-1224-3p	0.00374318	0.578293	0.0108285
hsa-miR-6747-3p	0.00204516	0.576553	0.00788849
hsa-miR-138-5p	0.00541223	0.575608	0.0136997
hsa-miR-210-3p	0.00626424	0.570587	0.0144972
hsa-miR-6724-5p	0.00893835	0.561783	0.0173855
hsa-miR-484	0.0316349	0.554074	0.0400379
hsa-miR-483-3p	0.000134846	0.54999	0.00156036
hsa-miR-5583-3p	0.000638784	0.54618	0.00308078
hsa-miR-7974	0.00558861	0.545279	0.0137175
hsa-miR-483-5p	0.00698721	0.543479	0.0157212
hsa-miR-6803-3p	0.0348828	0.542903	0.0428107
hsa-miR-30a-5p	0.000518345	0.539933	0.00308078
hsa-miR-301b-5p	0.0194775	0.5399	0.0292162
hsa-let-7e-3p	0.00134692	0.535054	0.00574214
hsa-miR-548l	0.0336072	0.532792	0.0418798
hsa-miR-573	0.000278976	0.531048	0.00251079
hsa-miR-1247-5p	0.000133624	0.528704	0.00156036
hsa-miR-15a-3p	0.0287908	0.515066	0.0370167
hsa-miR-3164	0.00178013	0.501211	0.00720951
hsa-miR-16-1-3p	0.000548882	0.496885	0.00308078
hsa-miR-345-3p	0.00747523	0.494931	0.0163647
hsa-miR-187-3p	0.00392098	0.468755	0.0109517
hsa-miR-195-3p	0.0102972	0.433192	0.0185349
hsa-miR-146a-5p	0.000176853	0.421749	0.00179064
hsa-miR-1303	0.000431151	0.40771	0.00308078
hsa-miR-33b-3p	0.0163758	0.393577	0.0250272
hsa-miR-12136	0.000635024	0.386071	0.00308078
hsa-miR-12135	0.000646148	0.352072	0.00308078

## Sheet: SIL vs CTR results
miRNA	P-value	Fold_change	q-value
hsa-miR-3929	7.71e-05	15.253	0.001508
hsa-miR-3614-5p	0.00363633	3.17888	0.00653055
hsa-miR-1293	0.000159116	2.64337	0.00172981
hsa-miR-7706	0.00298665	2.17579	0.00645301
hsa-miR-664a-5p	0.00297376	2.07741	0.00645301
hsa-miR-122-5p	0.00382404	2.04242	0.0067983
hsa-miR-4455	0.00718916	2.02285	0.0111973
hsa-miR-139-5p	0.00213153	1.9656	0.00521041
hsa-miR-139-3p	0.00821723	1.80185	0.0122562
hsa-miR-331-5p	0.00558607	1.74667	0.00901972
hsa-miR-320c	0.000713031	1.59629	0.00311898
hsa-miR-320d	0.00865484	1.5843	0.0126938
hsa-miR-3605-3p	0.00514737	1.56029	0.00854657
hsa-miR-3615	0.00155357	1.53329	0.00450495
hsa-miR-320a-3p	0.00397282	1.53191	0.00692294
hsa-miR-128-3p	0.000630103	0.666363	0.00309129
hsa-miR-548o-3p	0.0294292	0.665745	0.0340759
hsa-miR-4783-3p	0.0134073	0.654066	0.017742
hsa-miR-218-5p	0.00277896	0.653855	0.00627047
hsa-miR-4653-3p	0.00323255	0.652646	0.0064651
hsa-miR-140-5p	0.000980841	0.651625	0.00350481
hsa-miR-142-3p	0.000721472	0.648373	0.00311898
hsa-miR-2110	0.00165183	0.64775	0.00461464
hsa-miR-491-5p	0.0115656	0.643357	0.0155688
hsa-miR-449c-5p	0.00677674	0.642985	0.0106492
hsa-miR-548b-5p	0.00355118	0.642034	0.00652574
hsa-miR-652-5p	0.000206398	0.640832	0.00172981
hsa-miR-195-3p	0.0328623	0.63902	0.0368393
hsa-miR-3679-5p	0.00207172	0.636919	0.00518457
hsa-miR-382-5p	0.00229529	0.634451	0.00531541
hsa-miR-29a-5p	0.00912478	0.633469	0.0130566
hsa-miR-4664-3p	0.00338674	0.633413	0.00652574
hsa-miR-769-3p	0.000130317	0.632945	0.00161706
hsa-miR-181d-5p	0.0282429	0.630755	0.0329188
hsa-miR-2276-3p	0.00533733	0.628881	0.00869787
hsa-miR-15b-3p	0.000945823	0.628138	0.00350481
hsa-miR-7851-3p	0.00439593	0.626196	0.00751149
hsa-miR-1301-3p	0.00228587	0.624409	0.00531541
hsa-miR-99b-5p	0.00142941	0.620242	0.00426401
hsa-miR-181b-5p	0.00241767	0.619125	0.0055261
hsa-miR-1287-5p	0.000404108	0.6163	0.00255408
hsa-miR-3200-3p	4.87e-05	0.616009	0.001508
hsa-miR-615-3p	0.000905296	0.615332	0.00350481
hsa-miR-576-5p	0.00341151	0.614582	0.00652574
hsa-miR-628-5p	0.0342191	0.609868	0.0381174
hsa-miR-654-3p	0.000719018	0.608544	0.00311898
hsa-miR-409-3p	0.0115881	0.605904	0.0155688
hsa-let-7e-3p	0.00450222	0.605853	0.00761914
hsa-miR-219a-5p	0.0216102	0.602939	0.0268381
hsa-miR-326	0.000837747	0.598764	0.00350481
hsa-miR-99b-3p	0.00206429	0.598332	0.00518457
hsa-miR-26a-2-3p	0.00217766	0.596044	0.00522615
hsa-miR-421	0.00116753	0.591737	0.00387709
hsa-miR-33b-5p	0.0042214	0.590975	0.00728399
hsa-miR-7976	0.00351446	0.590028	0.00652574
hsa-miR-3611	0.00362439	0.589144	0.00653055
hsa-miR-548ay-5p	0.0252064	0.58816	0.029774
hsa-miR-219b-5p	0.040716	0.584499	0.0447875
hsa-miR-1278	0.00650142	0.584404	0.0103086
hsa-miR-643	0.00310034	0.584159	0.00645301
hsa-miR-579-5p	0.00492168	0.583884	0.00824967
hsa-miR-4440	0.030956	0.581756	0.0353782
hsa-miR-548ay-3p	0.00524896	0.57798	0.0086338
hsa-miR-3136-5p	0.00350461	0.576025	0.00652574
hsa-miR-548g-5p	0.0144628	0.57415	0.0186005
hsa-miR-629-5p	9.99e-05	0.573299	0.00157706
hsa-miR-196a-1-3p	0.00901781	0.572901	0.0130093
hsa-miR-454-3p	6.48e-05	0.569779	0.001508
hsa-miR-454-5p	0.000605192	0.56945	0.00309129
hsa-miR-3187-3p	0.0137487	0.569028	0.018058
hsa-miR-628-3p	0.0369494	0.568323	0.0408999
hsa-miR-561-5p	0.000173675	0.568246	0.00172981
hsa-miR-548c-5p	0.00338529	0.567943	0.00652574
hsa-miR-197-3p	0.0101439	0.567852	0.0139684
hsa-miR-1262	0.0165842	0.565704	0.0209987
hsa-miR-3150a-3p	0.0448907	0.565363	0.0487702
hsa-miR-760	0.000472264	0.561282	0.00277062
hsa-miR-627-5p	0.00142866	0.558759	0.00426401
hsa-miR-642a-5p	0.000107512	0.557113	0.00157706
hsa-miR-1304-3p	0.000137818	0.553356	0.00161706
hsa-miR-1255a	5.86e-05	0.552445	0.001508
hsa-miR-545-3p	3.47e-05	0.550614	0.001508
hsa-miR-3164	0.00786402	0.548915	0.0118296
hsa-miR-1910-5p	0.0233255	0.548693	0.0281184
hsa-miR-2355-3p	0.0170634	0.548043	0.0214511
hsa-miR-12136	0.00995554	0.546411	0.0139062
hsa-miR-642a-3p	0.000204178	0.545582	0.00172981
hsa-miR-590-3p	0.000107527	0.544168	0.00157706
hsa-miR-5001-3p	0.00318984	0.543299	0.00645301
hsa-miR-3140-3p	0.00941195	0.542751	0.0133589
hsa-miR-5583-3p	0.00158797	0.538174	0.00450779
hsa-miR-450b-5p	0.0150775	0.537327	0.0192293
hsa-miR-5699-5p	0.0020915	0.536153	0.00518457
hsa-miR-3657	0.0323785	0.535868	0.0367653
hsa-miR-1224-3p	0.00183564	0.534676	0.00497036
hsa-miR-548k	0.00304341	0.533855	0.00645301
hsa-miR-2278	0.000904361	0.533536	0.00350481
hsa-miR-3173-5p	0.000420843	0.529349	0.00255408
hsa-miR-128-1-5p	0.0416394	0.522498	0.0455188
hsa-miR-570-3p	0.0142143	0.52124	0.0185312
hsa-miR-4804-5p	0.00394716	0.520651	0.00692294
hsa-miR-548d-5p	0.0243299	0.519567	0.0291296
hsa-miR-192-5p	6.22e-05	0.519413	0.001508
hsa-miR-941	0.000632309	0.516683	0.00309129
hsa-miR-3150a-5p	0.0096139	0.516081	0.0135364
hsa-miR-345-3p	0.0101588	0.515413	0.0139684
hsa-miR-548u	0.0222435	0.514874	0.0271865
hsa-miR-411-5p	0.0126882	0.514618	0.0169176
hsa-miR-548j-5p	0.000665479	0.512454	0.00311898
hsa-miR-589-3p	0.00203234	0.511738	0.00518457
hsa-miR-7974	0.00352002	0.510703	0.00652574
hsa-miR-301b-5p	0.00832905	0.508846	0.0123186
hsa-miR-3667-3p	0.0253922	0.508422	0.0297935
hsa-miR-138-5p	0.0326792	0.508334	0.0368393
hsa-miR-148a-5p	0.00072658	0.506967	0.00311898
hsa-miR-3176	0.021806	0.506497	0.0268381
hsa-miR-1285-3p	0.00738156	0.50434	0.0113396
hsa-miR-548e-3p	0.00307084	0.504133	0.00645301
hsa-miR-548e-5p	0.000625562	0.502707	0.00309129
hsa-miR-4796-5p	0.00202799	0.501845	0.00518457
hsa-miR-196a-5p	3.21e-05	0.492856	0.001508
hsa-miR-548aq-3p	0.000204396	0.484218	0.00172981
hsa-miR-629-3p	0.00179851	0.481167	0.0049459
hsa-miR-548bc	0.00131644	0.478671	0.00413738
hsa-miR-3115	0.00139639	0.476431	0.00426401
hsa-miR-3943	0.0232559	0.474675	0.0281184
hsa-miR-1273c	0.00156137	0.470555	0.00450495
hsa-miR-15a-3p	0.00585311	0.46867	0.00936497
hsa-miR-627-3p	0.0304352	0.466242	0.0350104
hsa-miR-181b-3p	0.0102879	0.465661	0.0140363
hsa-miR-3159	0.00103828	0.465473	0.00351419
hsa-miR-9903	0.00131431	0.462435	0.00413738
hsa-miR-483-3p	7.04e-05	0.458149	0.001508
hsa-miR-548a-3p	0.00092037	0.456945	0.00350481
hsa-miR-580-3p	0.00783176	0.456373	0.0118296
hsa-miR-577	0.000241969	0.456115	0.00193575
hsa-miR-3684	0.000490862	0.455634	0.00278683
hsa-miR-590-5p	0.00355949	0.45419	0.00652574
hsa-miR-210-3p	0.00317303	0.453091	0.00645301
hsa-miR-548n	0.000341047	0.450857	0.00232928
hsa-miR-597-5p	0.0217634	0.44617	0.0268381
hsa-miR-2277-5p	0.00095614	0.445807	0.00350481
hsa-miR-561-3p	0.000954778	0.444681	0.00350481
hsa-miR-1252-5p	0.000201342	0.443962	0.00172981
hsa-miR-1266-5p	0.000134705	0.439743	0.00161706
hsa-miR-548f-3p	0.00219736	0.435458	0.00522615
hsa-miR-4766-3p	4.69e-05	0.434393	0.001508
hsa-miR-610	0.0090159	0.432117	0.0130093
hsa-miR-483-5p	0.000570262	0.43143	0.00309129
hsa-miR-676-3p	0.00293047	0.424378	0.00645301
hsa-miR-1285-5p	0.00317704	0.41766	0.00645301
hsa-miR-548h-3p	0.00129214	0.413647	0.00413738
hsa-miR-1286	0.000344099	0.397857	0.00232928
hsa-miR-573	0.000328169	0.396005	0.00232928
hsa-miR-33b-3p	0.0144788	0.394765	0.0186005
hsa-miR-486-5p	0.00102091	0.368871	0.00351419
hsa-miR-3127-5p	0.00207481	0.366246	0.00518457
hsa-miR-8485	0.0249683	0.363962	0.0296921
hsa-miR-2277-3p	0.00740942	0.354345	0.0113396
hsa-miR-187-3p	0.000335132	0.353661	0.00232928
hsa-miR-146a-5p	0.000995685	0.344237	0.00350481
hsa-miR-1303	0.000411312	0.306705	0.00255408
