# Supplementary material for: Discovering Anticancer Effects of Phytochemicals on MicroRNA in the Context of Data Mining
Source: Nutrients. 2025 Dec 14;17(24):3913. doi: 10.3390/nu17243913 (PMC12735441; doi:10.3390/nu17243913)
Supplement: Supplementary file 1 [file nutrients-17-03913-s001.zip › Supplemental Table S3_List of miRNAs changed in HT29.xlsx]

## Sheet: RSV vs CTR results
miRNA	P-value	Fold_change	q-value
hsa-miR-95-3p	0.00203245	5.01973	0.0074336
hsa-miR-146a-5p	0.00242024	2.87401	0.0074336
hsa-miR-126-3p	0.00143088	2.703	0.00709592
hsa-miR-190b-5p	0.00167877	2.66401	0.00721873
hsa-miR-126-5p	0.00464749	2.53304	0.010518
hsa-miR-199a-3p	0.00785161	2.40707	0.0134452
hsa-miR-1246	0.0472185	2.37724	0.0580112
hsa-miR-542-3p	0.000350724	2.33879	0.00329061
hsa-miR-152-3p	0.00399777	2.27637	0.00955024
hsa-miR-328-3p	0.00332667	2.22351	0.00841451
hsa-miR-125b-5p	0.000169005	2.21178	0.00329061
hsa-miR-22-5p	0.008292	2.19758	0.0134452
hsa-miR-3065-3p	0.00697027	2.14711	0.0134452
hsa-miR-92b-3p	0.00844236	2.13972	0.0134452
hsa-miR-3065-5p	0.00750888	2.12489	0.0134452
hsa-miR-34a-5p	0.000382629	2.01276	0.00329061
hsa-miR-22-3p	0.00148519	1.98589	0.00709592
hsa-miR-548ad-5p	0.000277491	1.98169	0.00329061
hsa-miR-1343-3p	0.0158604	1.94753	0.0234042
hsa-miR-132-5p	0.011328	1.86542	0.0173965
hsa-miR-10399-3p	0.00276436	1.81246	0.00792449
hsa-miR-150-5p	0.000142381	1.77181	0.00329061
hsa-miR-1290	0.0275956	1.74375	0.0370817
hsa-miR-491-5p	0.00780975	1.72989	0.0134452
hsa-miR-148a-3p	0.0359013	1.72747	0.0454045
hsa-miR-934	0.00119922	1.72182	0.00709592
hsa-miR-9985	0.0163285	1.72089	0.0234042
hsa-miR-1301-3p	0.0061874	1.6764	0.0133029
hsa-miR-132-3p	0.00222352	1.67064	0.0074336
hsa-miR-181d-5p	0.00121489	1.63278	0.00709592
hsa-miR-149-5p	0.00305778	1.57453	0.00821779
hsa-miR-3613-5p	0.00237073	1.54491	0.0074336
hsa-miR-4454	0.00812577	0.659257	0.0134452
hsa-miR-1269a	0.028686	0.601689	0.0373787
hsa-miR-3116	0.017416	0.539177	0.0241576

## Sheet: QCT vs CTR results
miRNA	P-value	Fold_change	q-value
hsa-miR-548az-5p	0.00228504	7.60195	0.00588571
hsa-miR-190b-5p	0.0145687	6.53129	0.020639
hsa-miR-449c-5p	0.00382436	6.3084	0.00773977
hsa-miR-449a	0.00420969	5.84934	0.00832147
hsa-miR-4783-3p	0.00187372	5.27127	0.00542514
hsa-miR-1246	0.00849977	4.36298	0.0136317
hsa-miR-132-5p	0.000356101	3.94195	0.00395153
hsa-miR-9-5p	0.0338929	3.59241	0.0370276
hsa-miR-143-3p	0.00698455	3.43222	0.011598
hsa-miR-132-3p	0.000918592	3.31958	0.00395153
hsa-miR-4443	0.00569497	2.99859	0.0100848
hsa-miR-92b-3p	0.00265548	2.90959	0.00593989
hsa-miR-548ad-5p	0.00116377	2.87801	0.00395153
hsa-miR-181d-5p	0.0177624	2.62497	0.0239652
hsa-miR-181c-5p	0.00925666	2.51122	0.0143057
hsa-miR-22-5p	0.000719276	2.50329	0.00395153
hsa-miR-27a-5p	0.0049196	2.49769	0.00909057
hsa-miR-1275	0.00338448	2.38235	0.00701659
hsa-miR-1-3p	0.0284378	2.36874	0.0335724
hsa-miR-199a-3p	0.000124501	2.3092	0.00364012
hsa-miR-320d	0.000663718	2.2394	0.00395153
hsa-miR-4435	0.029133	2.10339	0.0337257
hsa-miR-125b-5p	0.00241679	2.03227	0.00593989
hsa-miR-181c-3p	0.00225133	2.02256	0.00588571
hsa-miR-126-3p	0.00105743	1.96893	0.00395153
hsa-miR-629-3p	0.00144484	1.92209	0.00454857
hsa-miR-126-5p	0.000502401	1.90179	0.00395153
hsa-miR-328-3p	0.000368846	1.87105	0.00395153
hsa-miR-21-3p	0.00092338	1.86976	0.00395153
hsa-miR-148a-3p	0.0267743	1.86429	0.0322333
hsa-miR-122-5p	0.00646859	1.8501	0.0109966
hsa-miR-378i	0.00110078	1.83598	0.00395153
hsa-miR-22-3p	0.000636118	1.80612	0.00395153
hsa-miR-320c	0.00191476	1.78191	0.00542514
hsa-miR-33b-5p	0.00709527	1.77863	0.011598
hsa-miR-625-3p	0.00117837	1.77162	0.00395153
hsa-miR-2116-5p	0.00870057	1.73102	0.0136953
hsa-miR-1343-3p	0.031801	1.70072	0.0355669
hsa-miR-3613-5p	0.0012087	1.68209	0.00395153
hsa-miR-548l	0.0428103	1.67915	0.0460618
hsa-miR-548au-5p	0.000138002	1.65886	0.00364012
hsa-miR-625-5p	0.0161981	1.6431	0.0222071
hsa-miR-10399-3p	0.0249122	1.64082	0.0311403
hsa-miR-378d	0.0118361	1.6298	0.0176504
hsa-miR-500a-5p	0.0300742	1.62491	0.0340841
hsa-miR-362-5p	0.00519071	1.6202	0.00938745
hsa-miR-320b	0.00225065	1.59432	0.00588571
hsa-miR-548ay-5p	0.000904327	1.59336	0.00395153
hsa-miR-1285-5p	0.00598825	1.58412	0.0103878
hsa-miR-1285-3p	0.0011189	1.56176	0.00395153
hsa-miR-2116-3p	0.00256503	1.54909	0.00593989
hsa-miR-23a-3p	0.00105039	1.53542	0.00395153
hsa-miR-548h-3p	0.0293612	1.53158	0.0337257
hsa-miR-548d-3p	0.00185596	1.52278	0.00542514
hsa-miR-1262	0.00311488	1.51855	0.00661912
hsa-miR-484	0.0269243	1.51403	0.0322333
hsa-miR-576-3p	0.0234747	1.50884	0.0297813
hsa-miR-664a-5p	0.0140525	1.50604	0.0202451
hsa-miR-29a-5p	0.00448435	1.5014	0.0086606
hsa-miR-200a-5p	0.00261818	0.66269	0.00593989
hsa-miR-324-3p	0.000878081	0.657514	0.00395153
hsa-miR-196b-3p	0.00287359	0.653119	0.00626295
hsa-miR-874-5p	0.022286	0.645501	0.0287016
hsa-miR-181a-2-3p	0.00119938	0.637105	0.00395153
hsa-miR-9898	0.0339783	0.631996	0.0370276
hsa-miR-577	0.000790021	0.620241	0.00395153
hsa-miR-1269a	0.0105899	0.600124	0.016074
hsa-miR-15a-3p	0.00116759	0.596137	0.00395153
hsa-miR-222-5p	0.0221527	0.581144	0.0287016
hsa-miR-26b-3p	0.0129896	0.580286	0.0190364
hsa-miR-191-3p	0.000591418	0.578569	0.00395153
hsa-miR-32-3p	0.0159931	0.558347	0.0222071
hsa-miR-615-3p	0.00120599	0.549615	0.00395153
hsa-miR-194-3p	0.00256019	0.53651	0.00593989
hsa-miR-26a-1-3p	0.00458502	0.514224	0.0086606
hsa-miR-181b-2-3p	0.0183425	0.51145	0.0243612
hsa-miR-12136	0.0266035	0.473981	0.0322333
hsa-miR-7974	0.0001713	0.20219	0.00364012
hsa-miR-10523-5p	5.06e-06	0.157905	0.000430488

## Sheet: CUR vs CTR results
miRNA	P-value	Fold_change	q-value
hsa-miR-22-5p	0.0397285	2.72323	0.0508859
hsa-miR-100-5p	0.0196503	2.64952	0.0343881
hsa-miR-199a-3p	0.0111836	2.47525	0.0313142
hsa-miR-22-3p	0.0399818	2.3124	0.0508859
hsa-miR-9-5p	0.0186802	2.05131	0.0343881
hsa-miR-125b-5p	0.00076133	1.98377	0.00532931
hsa-miR-132-5p	0.0176713	1.93696	0.0343881
hsa-miR-126-5p	0.000755049	1.90539	0.00532931
hsa-miR-126-3p	6.16e-05	1.87529	0.00172413
hsa-miR-449a	0.014251	1.70489	0.0332522
hsa-miR-642a-5p	0.000170046	1.68335	0.00238064
hsa-miR-1343-3p	0.028807	1.62409	0.0403298
hsa-miR-542-3p	0.045647	1.60591	0.0555702
hsa-miR-328-3p	0.00109478	1.60033	0.00613078
hsa-miR-561-5p	0.00283166	1.5759	0.0113266
hsa-miR-3164	0.0209563	1.55581	0.0345163
hsa-miR-2277-5p	0.0128064	1.55516	0.032598
hsa-miR-193b-3p	0.01936	1.55448	0.0343881
hsa-miR-491-5p	0.0286778	1.53242	0.0403298
hsa-miR-149-5p	0.00132577	1.53226	0.00618694
hsa-miR-1-3p	0.0260835	1.5035	0.0403298
hsa-miR-455-3p	0.00398334	0.647538	0.0139417
hsa-miR-3131	0.00580483	0.43799	0.0180595

## Sheet: FIS vs CTR results
miRNA	P-value	Fold_change	q-value
hsa-miR-548az-5p	0.00941375	8.59493	0.0345171
hsa-miR-4783-3p	0.00103469	4.32708	0.0113816
hsa-miR-190b-5p	0.0332994	2.04387	0.0610795
hsa-miR-449a	0.00238355	1.6225	0.0131095
hsa-miR-9-5p	0.0491051	1.62155	0.0771651
hsa-miR-9985	0.0202936	1.60924	0.0558073
hsa-miR-1343-3p	0.0333161	1.5409	0.0610795

## Sheet: GLB vs CTR results
miRNA	P-value	Fold_change	q-value
hsa-miR-148a-3p	0.0401196	2.0868	0.0601793
hsa-miR-22-3p	0.0183114	1.93278	0.0343339
hsa-miR-125b-5p	0.00519177	1.69153	0.0213583
hsa-miR-574-3p	0.0103424	1.62437	0.0258559
hsa-miR-378i	0.00711943	1.60089	0.0213583
hsa-miR-574-5p	0.00459074	1.59742	0.0213583
hsa-miR-10399-3p	0.0324703	1.56446	0.0541171
hsa-miR-375-3p	0.0156297	1.52234	0.0334923
hsa-miR-10523-5p	0.00145048	0.602397	0.0213583
hsa-miR-491-3p	0.0066743	0.585235	0.0213583

## Sheet: SIL vs CTR results
miRNA	P-value	Fold_change	q-value
hsa-miR-1246	0.0220424	1.97165	0.0307433
hsa-miR-148a-3p	0.0202004	1.82218	0.0289357
hsa-miR-574-3p	0.000156378	1.76158	0.00260401
hsa-miR-320b	0.00952629	1.6864	0.0174101
hsa-miR-7706	0.00017693	1.66973	0.00260401
hsa-miR-320d	0.0134907	1.61192	0.0222409
hsa-miR-574-5p	0.039182	1.60645	0.0500396
hsa-miR-3615	0.0176909	1.58666	0.0264093
hsa-miR-320a-3p	0.019605	1.57615	0.0284675
hsa-miR-320c	0.0320353	1.50794	0.0414115
hsa-miR-1260a	0.0072394	1.50074	0.0153475
hsa-miR-769-3p	0.000251854	0.663706	0.00296628
hsa-miR-874-5p	0.0169577	0.660548	0.0256788
hsa-miR-548u	0.0264199	0.659159	0.0350064
hsa-miR-556-3p	0.00294479	0.65381	0.00891851
hsa-miR-1304-3p	0.000832601	0.650567	0.0049704
hsa-miR-769-5p	0.000550094	0.650526	0.00457121
hsa-miR-128-1-5p	0.042411	0.646543	0.0535187
hsa-miR-942-5p	0.00392822	0.646182	0.0107135
hsa-miR-642a-5p	0.0024484	0.644943	0.00786455
hsa-miR-1266-5p	0.00224	0.640115	0.00742
hsa-miR-210-3p	0.000890921	0.639492	0.0049704
hsa-miR-651-5p	0.0126864	0.636648	0.0216897
hsa-miR-551a	0.00763257	0.632745	0.0155308
hsa-miR-941	0.00353786	0.632485	0.0101355
hsa-miR-483-5p	0.00779925	0.63105	0.0155308
hsa-miR-191-3p	0.00182152	0.626044	0.00662128
hsa-miR-7976	0.00169981	0.625662	0.00643499
hsa-miR-643	0.0158672	0.624606	0.0247342
hsa-miR-326	0.00419795	0.622342	0.0108533
hsa-miR-219a-5p	0.0255453	0.61942	0.0342759
hsa-miR-549a-3p	0.00764596	0.615136	0.0155308
hsa-miR-1286	0.0179384	0.614517	0.0264093
hsa-miR-4664-3p	0.00816881	0.612176	0.0155308
hsa-miR-1250-5p	0.000678499	0.609608	0.0049704
hsa-miR-26a-1-3p	0.00508676	0.607778	0.0125395
hsa-miR-3131	0.0165722	0.60313	0.0254587
hsa-miR-1285-5p	0.0284134	0.597755	0.037183
hsa-miR-5580-5p	0.0488457	0.595551	0.0595131
hsa-miR-561-5p	0.000743771	0.595141	0.0049704
hsa-miR-2116-3p	0.00111134	0.595104	0.00554696
hsa-miR-552-3p	0.01213	0.594424	0.0210783
hsa-miR-181a-2-3p	0.000533581	0.592339	0.00457121
hsa-miR-3173-5p	0.00288964	0.591775	0.00891851
hsa-miR-4804-5p	0.0481553	0.590597	0.0593542
hsa-miR-9903	0.00653155	0.589737	0.0144238
hsa-miR-3176	0.00137683	0.58869	0.00583774
hsa-miR-483-3p	0.00820494	0.587912	0.0155308
hsa-miR-548e-5p	0.00306661	0.584026	0.00902947
hsa-miR-548a-3p	0.0133446	0.579584	0.0222409
hsa-miR-548e-3p	3.66e-05	0.577458	0.00133362
hsa-miR-548aq-3p	0.00158768	0.575988	0.0062331
hsa-miR-2277-3p	0.015653	0.573049	0.0247342
hsa-miR-552-5p	0.00153958	0.567994	0.0062331
hsa-miR-196a-5p	5.45e-05	0.567855	0.0014449
hsa-miR-196a-1-3p	0.000788268	0.565039	0.0049704
hsa-miR-589-3p	0.00223663	0.563677	0.00742
hsa-miR-3116	0.0140859	0.56213	0.0226229
hsa-miR-196b-3p	0.000855522	0.560229	0.0049704
hsa-miR-1287-5p	0.000196529	0.555302	0.00260401
hsa-miR-205-5p	0.0469173	0.554381	0.0585087
hsa-miR-9902	0.0106559	0.551054	0.0188254
hsa-miR-1276	0.00700267	0.545715	0.0151486
hsa-miR-3140-3p	0.0136383	0.544698	0.0222409
hsa-miR-629-5p	3.77e-05	0.544627	0.00133362
hsa-miR-4713-5p	0.0230019	0.540075	0.031665
hsa-miR-181b-2-3p	0.024428	0.54002	0.033197
hsa-miR-548c-5p	0.010107	0.537358	0.0181583
hsa-miR-561-3p	0.00123949	0.532029	0.00571242
hsa-miR-3174	0.0061216	0.522893	0.0141063
hsa-miR-1303	0.00572512	0.522849	0.0134858
hsa-miR-3679-5p	0.00469096	0.518589	0.0118391
hsa-miR-548n	0.0012994	0.505692	0.00573901
hsa-miR-760	0.00934825	0.502296	0.0173845
hsa-miR-1910-5p	0.00110134	0.498966	0.00554696
hsa-miR-1278	0.00187395	0.498945	0.00662128
hsa-miR-548az-5p	0.00562393	0.495717	0.0134858
hsa-miR-615-3p	0.000533933	0.488038	0.00457121
hsa-miR-10523-5p	0.00408855	0.485675	0.0108346
hsa-miR-7974	0.00394175	0.482892	0.0107135
hsa-miR-577	3.39e-05	0.474823	0.00133362
hsa-miR-1269a	0.0207246	0.474537	0.0292907
hsa-miR-4474-3p	0.000153988	0.460219	0.00260401
hsa-miR-3187-3p	0.00634935	0.458908	0.0143198
hsa-miR-491-3p	0.00056062	0.446135	0.00457121
hsa-miR-3157-5p	0.00817334	0.423773	0.0155308
hsa-miR-3115	0.00115126	0.393713	0.00554696
