# Supplementary material for: Discovering Anticancer Effects of Phytochemicals on MicroRNA in the Context of Data Mining
Source: Nutrients. 2025 Dec 14;17(24):3913. doi: 10.3390/nu17243913 (PMC12735441; doi:10.3390/nu17243913)
Supplement: Supplementary file 1 [file nutrients-17-03913-s001.zip › Supplemental Table S4_Overlaping miRNAs across phytochemical treatments in HCT116.xlsx]

## Sheet: RSV_annotated
Feature	p-value	fold_change	overlap
hsa-miR-3614-5p	0.00176548	5.31622	FIS,GLB,QCT,SIL
hsa-miR-34c-5p	0.00423927	3.93803
hsa-miR-653-3p	0.00206475	2.93726	QCT
hsa-miR-328-3p	0.000163561	2.74919	QCT
hsa-miR-3929	0.0207417	2.68324	FIS,GLB,QCT,SIL
hsa-miR-4697-3p	0.00708277	2.66226	FIS,GLB,QCT
hsa-miR-489-3p	0.0180957	2.66061
hsa-miR-452-5p	0.0164642	2.63547
hsa-miR-203a-3p	0.000110533	2.63267
hsa-miR-449b-5p	0.0013777	2.61017	CUR,QCT
hsa-miR-9985	0.027812	2.5039
hsa-miR-143-3p	0.000185293	2.42585
hsa-miR-22-5p	0.00151458	2.25754
hsa-miR-4677-5p	0.00131981	2.23794	CUR
hsa-miR-5008-5p	0.00377147	2.1705	QCT
hsa-miR-664a-5p	0.00436486	2.1297	GLB,QCT,SIL
hsa-miR-22-3p	0.00207962	2.12425
hsa-miR-34a-5p	0.000268258	2.08723
hsa-miR-1224-5p	0.0174325	2.0625
hsa-miR-4677-3p	0.0358583	2.00722
hsa-miR-935	0.00362143	1.89338
hsa-miR-203b-3p	0.000967872	1.88516
hsa-miR-95-3p	0.000492358	1.88429
hsa-miR-34a-3p	0.00375297	1.86064
hsa-miR-449a	0.00022242	1.82382
hsa-miR-449c-5p	0.00192754	1.81176	GLB,SIL
hsa-miR-6510-3p	0.0114432	1.8068
hsa-miR-152-3p	0.000477535	1.80655	FIS,QCT
hsa-miR-345-5p	1.94e-05	1.78673
hsa-miR-1224-3p	0.0149855	1.786	CUR,FIS,GLB,QCT,SIL
hsa-miR-584-5p	2.76e-06	1.75197	QCT
hsa-miR-4791	0.0120983	1.74671
hsa-miR-182-5p	0.00175951	1.74346
hsa-miR-218-5p	0.000513435	1.73447	SIL
hsa-miR-1260a	0.0140391	1.73278	GLB,QCT
hsa-miR-2116-5p	0.00411444	1.73219	QCT
hsa-miR-148a-3p	0.000102196	1.72079	GLB
hsa-miR-501-5p	0.0439797	1.69903
hsa-miR-182-3p	0.00465545	1.69663
hsa-miR-224-5p	0.00240156	1.68178
hsa-miR-132-5p	0.024636	1.67908
hsa-miR-425-3p	0.00170062	1.66897
hsa-miR-425-5p	0.00194824	1.66825
hsa-miR-183-5p	0.000256349	1.66343
hsa-miR-1287-5p	7.81e-05	1.65872	SIL
hsa-miR-195-5p	0.000545268	1.63717
hsa-miR-122-5p	0.0107778	1.6316	FIS,GLB,QCT,SIL
hsa-miR-195-3p	0.0305626	1.6282	FIS,GLB,QCT,SIL
hsa-miR-96-5p	0.00119999	1.621
hsa-miR-190a-5p	0.00177514	1.61509	FIS
hsa-miR-191-5p	0.00354538	1.60196
hsa-miR-132-3p	0.0126253	1.59435
hsa-miR-671-3p	0.0121398	1.57812
hsa-miR-139-5p	0.013087	1.57077	GLB,QCT,SIL
hsa-miR-491-5p	0.00395963	1.55973	SIL
hsa-miR-2116-3p	0.00659724	1.53411
hsa-miR-497-5p	0.00214579	1.53171
hsa-miR-4286	0.0414265	1.5282
hsa-miR-486-5p	0.0248314	1.52792	FIS,QCT,SIL
hsa-miR-3065-5p	0.0123308	1.50628
hsa-miR-589-5p	4.68e-05	1.5048
hsa-miR-12136	0.00919237	0.665432	GLB,QCT,SIL
hsa-miR-140-5p	0.000225768	0.662342	SIL
hsa-miR-4653-5p	0.0224577	0.661013	GLB
hsa-miR-548bc	0.0127767	0.655964	GLB,SIL
hsa-miR-20a-3p	9.99e-06	0.65532
hsa-miR-3684	0.00118192	0.645223	SIL
hsa-miR-3145-3p	0.0469062	0.6413
hsa-miR-1293	0.0214379	0.633902	FIS,QCT,SIL
hsa-miR-17-3p	0.00586588	0.633643
hsa-miR-3615	0.00242113	0.63055	SIL
hsa-miR-5583-3p	0.00626997	0.614822	GLB,SIL
hsa-miR-26a-2-3p	0.00544528	0.614186	QCT,SIL
hsa-miR-196b-5p	6.27e-05	0.6091
hsa-miR-29a-5p	0.0142248	0.607573	SIL
hsa-miR-125b-1-3p	0.007346	0.606307
hsa-miR-652-5p	0.0261854	0.603361	GLB,QCT,SIL
hsa-miR-3928-3p	0.038669	0.60198
hsa-miR-3667-3p	0.0496269	0.601922	SIL
hsa-miR-643	0.00625258	0.601751	SIL
hsa-miR-1304-3p	0.000138594	0.595685	SIL
hsa-miR-1252-5p	0.00391416	0.593462	SIL
hsa-let-7a-2-3p	0.00274199	0.587413
hsa-miR-1255a	0.000469053	0.585865	SIL
hsa-miR-29b-1-5p	0.00160812	0.584275
hsa-miR-3164	0.034115	0.5814	GLB,SIL
hsa-miR-382-5p	0.000969272	0.580952	SIL
hsa-miR-19b-1-5p	0.0112004	0.569219
hsa-miR-654-3p	0.0173382	0.56905	SIL
hsa-miR-301b-5p	0.0180719	0.568967	GLB,QCT,SIL
hsa-miR-629-3p	0.0181872	0.56271	SIL
hsa-miR-4796-5p	0.013123	0.539292	GLB,QCT,SIL
hsa-miR-7974	0.00392844	0.516752	GLB,QCT,SIL
hsa-miR-610	0.00724774	0.511776	FIS,QCT,SIL
hsa-miR-100-3p	0.00816861	0.509007
hsa-miR-376a-3p	0.015944	0.498443
hsa-miR-1275	0.00674199	0.463429
hsa-miR-573	0.00041371	0.446833	GLB,QCT,SIL
hsa-miR-3176	0.0150533	0.440228	SIL
hsa-miR-409-3p	0.00128604	0.434868	SIL
hsa-miR-376c-3p	0.0135631	0.422486
hsa-miR-381-3p	0.000185492	0.372376
hsa-miR-4454	0.00132331	0.254606	QCT

## Sheet: QCT_annotated
Feature	p-value	fold_change	overlap
hsa-miR-3929	0.000311546	12.9568	FIS,GLB,RSV,SIL
hsa-miR-3614-5p	0.000475494	8.26914	FIS,GLB,RSV,SIL
hsa-miR-4697-3p	0.00020004	7.70649	FIS,GLB,RSV
hsa-miR-3189-3p	0.00304009	3.06024
hsa-miR-4435	0.000100581	2.511	FIS
hsa-miR-152-3p	0.00357103	2.35452	FIS,RSV
hsa-miR-653-3p	0.0217706	2.11759	RSV
hsa-miR-139-5p	0.00880377	2.09589	GLB,RSV,SIL
hsa-miR-4659a-3p	0.00305663	1.92299	CUR,FIS
hsa-miR-215-5p	0.0104771	1.91954	FIS,GLB
hsa-miR-449b-5p	0.0299242	1.91331	CUR,RSV
hsa-miR-331-5p	0.00939949	1.88543	FIS,GLB,SIL
hsa-miR-4440	0.0121624	1.86877	SIL
hsa-miR-584-5p	5.67e-05	1.84317	RSV
hsa-miR-320d	0.000352633	1.81946	CUR,SIL
hsa-miR-139-3p	0.016143	1.78538	GLB,SIL
hsa-miR-147b-3p	0.00997464	1.78365
hsa-miR-1246	0.00101068	1.76091	CUR,FIS
hsa-miR-2116-5p	0.00335656	1.72869	RSV
hsa-miR-5008-5p	0.00155518	1.72334	RSV
hsa-miR-1290	0.00484131	1.70753	GLB
hsa-miR-664a-5p	0.0226367	1.64179	GLB,RSV,SIL
hsa-miR-190b-5p	0.00511966	1.61886	FIS
hsa-miR-122-5p	0.0132274	1.61858	FIS,GLB,RSV,SIL
hsa-miR-320c	0.0035973	1.61064	SIL
hsa-miR-2276-3p	0.00482085	1.60642	SIL
hsa-miR-625-3p	0.000109527	1.58104
hsa-miR-556-3p	0.0499798	1.55294
hsa-miR-625-5p	0.000341462	1.53487
hsa-miR-1260a	0.0237143	1.52116	GLB,RSV
hsa-miR-1293	0.00970437	1.50985	FIS,SIL,RSV
hsa-miR-4707-5p	0.0343393	1.50855	FIS
hsa-miR-328-3p	0.00108185	1.50749	RSV
hsa-miR-324-3p	0.000675876	0.663155	GLB
hsa-miR-3127-5p	0.0203571	0.66138	SIL
hsa-miR-12136	0.00799101	0.660424	GLB,RSV,SIL
hsa-miR-1277-3p	0.0158146	0.660362	FIS
hsa-miR-20b-5p	0.00816137	0.654597
hsa-miR-125a-3p	0.0134295	0.65421
hsa-miR-615-3p	0.00144541	0.651872	SIL
hsa-miR-130b-5p	0.00176685	0.647612
hsa-miR-1247-5p	0.000295473	0.634704	GLB
hsa-miR-191-3p	0.000393908	0.629618
hsa-miR-195-3p	0.0163732	0.625048	RSV,FIS,GLB,SIL
hsa-miR-345-3p	0.0242708	0.620566	GLB,SIL
hsa-miR-7977	0.00445449	0.613667
hsa-miR-99b-5p	0.000571148	0.60193	SIL
hsa-miR-652-5p	0.00219123	0.601047	GLB,RSV,SIL
hsa-miR-4796-5p	0.0139847	0.598479	GLB,RSV,SIL
hsa-miR-573	0.00247335	0.578788	GLB,RSV,SIL
hsa-miR-1843	0.0023103	0.578011	GLB
hsa-miR-6803-3p	0.023454	0.567803	GLB
hsa-miR-642a-5p	8.74e-05	0.564811	SIL
hsa-miR-33a-5p	3.2e-05	0.554101	FIS
hsa-miR-486-5p	0.005562	0.545028	RSV,FIS,SIL
hsa-miR-642a-3p	0.000248926	0.543821	SIL
hsa-miR-301a-5p	0.00155062	0.542291	GLB
hsa-miR-483-5p	0.00104071	0.541326	GLB,SIL
hsa-miR-3662	0.00861027	0.540875	GLB
hsa-miR-16-1-3p	0.000193428	0.539834	GLB
hsa-miR-877-3p	0.00810529	0.538203	GLB
hsa-let-7e-3p	0.00132334	0.530395	GLB,SIL
hsa-miR-99b-3p	0.000870269	0.528689	GLB,SIL
hsa-miR-1303	0.000653622	0.527161	GLB,SIL
hsa-miR-26a-2-3p	0.000508531	0.52536	RSV,SIL
hsa-miR-610	0.00697966	0.514715	FIS,RSV,SIL
hsa-miR-7974	0.00249421	0.47733	GLB,RSV,SIL
hsa-miR-326	0.000298487	0.460787	GLB,SIL
hsa-miR-483-3p	0.000781188	0.454785	FIS,GLB,SIL
hsa-miR-33a-3p	0.0184971	0.432482
hsa-miR-210-3p	0.00232559	0.430088	FIS,GLB,SIL
hsa-miR-187-3p	0.00044859	0.398238	FIS,GLB,SIL
hsa-miR-146a-5p	0.000738076	0.377367	GLB,SIL
hsa-miR-1224-3p	0.000351852	0.350821	RSV,CUR,FIS,GLB,SIL
hsa-miR-301b-5p	0.00481423	0.339884	GLB,RSV,SIL
hsa-miR-6881-3p	0.00349715	0.33511
hsa-miR-33b-3p	0.00917133	0.327677	GLB,SIL
hsa-miR-4454	0.000848558	0.18718	RSV

## Sheet: CUR_annotated
Feature	p-value	fold_change	overlap
hsa-miR-4455	0.00659781	2.9388	FIS,SIL
hsa-miR-1246	0.0226597	2.5066	FIS,QCT
hsa-miR-449b-5p	0.0478178	1.79302	QCT,RSV
hsa-miR-320d	0.0201568	1.74735	QCT,SIL
hsa-miR-4677-5p	0.0309546	1.67847	RSV
hsa-miR-4659a-3p	0.00458579	1.60054	FIS,QCT
hsa-miR-1224-3p	0.00924321	0.662856	RSV,FIS,GLB,QCT,SIL
hsa-miR-1266-5p	0.00177724	0.653427	SIL

## Sheet: FIS_annotated
Feature	p-value	fold_change	overlap
hsa-miR-3929	0.0170294	8.77767	GLB,QCT,RSV,SIL
hsa-miR-3614-5p	0.0339842	3.82031	GLB,QCT,RSV,SIL
hsa-miR-4697-3p	0.0244949	3.05624	GLB,QCT,RSV
hsa-miR-1246	0.000864378	2.42237	CUR,QCT
hsa-miR-1293	0.00731795	2.01233	QCT,SIL,RSV
hsa-miR-3691-5p	0.0285117	1.95927
hsa-miR-190b-5p	0.0214508	1.92131	QCT
hsa-miR-4455	0.0191335	1.78676	CUR,SIL
hsa-miR-152-3p	0.0267205	1.76052	QCT,RSV
hsa-miR-122-5p	0.0306834	1.74442	GLB,QCT,RSV,SIL
hsa-miR-4435	0.0351838	1.71218	QCT
hsa-miR-215-5p	0.0203083	1.65874	GLB,QCT
hsa-miR-4659a-3p	0.000273256	1.6129	CUR,QCT
hsa-miR-190a-5p	0.000498279	1.58454	RSV
hsa-miR-3942-5p	0.0407019	1.57858
hsa-miR-331-5p	0.00881972	1.56998	GLB,QCT,SIL
hsa-miR-4707-5p	0.034311	1.56909	QCT
hsa-miR-3664-3p	0.0262582	1.5274
hsa-miR-1277-3p	0.014326	0.65764	QCT
hsa-miR-187-3p	0.0217603	0.65433	GLB,QCT,SIL
hsa-miR-483-3p	0.00677902	0.642034	GLB,QCT,SIL
hsa-miR-6511a-3p	0.0284521	0.6195
hsa-miR-33a-5p	7.6e-05	0.61937	QCT
hsa-miR-610	0.0083407	0.5989	QCT,RSV,SIL
hsa-miR-195-3p	0.0259024	0.56829	RSV, GLB,QCT,SIL
hsa-miR-210-3p	0.00508473	0.503428	GLB,QCT,SIL
hsa-miR-486-5p	0.000832693	0.458603	RSV,QCT,SIL
hsa-miR-1224-3p	0.00118753	0.453937	RSV,CUR,GLB,QCT,SIL

## Sheet: GLB_annotated
Feature	p-value	fold_change	overlap
hsa-miR-3929	2.11e-05	11.5376	FIS,QCT,RSV,SIL
hsa-miR-4697-3p	0.0128172	3.47237	FIS,QCT,RSV
hsa-miR-3614-5p	0.00276246	2.87788	FIS,QCT,RSV,SIL
hsa-miR-1290	0.0255197	1.99424	QCT
hsa-miR-4443	0.0107005	1.98506
hsa-miR-122-5p	0.00359746	1.87088	FIS,QCT,RSV,SIL
hsa-miR-1261	0.0135765	1.71132
hsa-miR-139-5p	0.0082938	1.67606	QCT,RSV,SIL
hsa-miR-664a-5p	0.0126502	1.65079	QCT,RSV,SIL
hsa-miR-215-5p	0.0204831	1.64336	FIS,QCT
hsa-miR-331-5p	0.0280818	1.57787	FIS,QCT,SIL
hsa-miR-1260a	0.0100497	1.57575	QCT,RSV
hsa-miR-616-3p	0.00417189	1.54315
hsa-miR-139-3p	0.0117813	1.54039	QCT,SIL
hsa-miR-148a-3p	0.00277566	1.53312	RSV
hsa-miR-7851-3p	2.07e-05	0.666109	SIL
hsa-miR-1843	0.0248528	0.661309	QCT
hsa-miR-4796-5p	0.01438	0.660306	QCT,RSV,SIL
hsa-miR-449c-5p	0.00284657	0.656797	RSV,SIL
hsa-miR-196a-1-3p	0.0218589	0.656543	SIL
hsa-miR-92b-5p	0.00480677	0.65459
hsa-miR-4653-5p	0.00825602	0.653474	RSV
hsa-miR-450b-5p	0.0361224	0.643819	SIL
hsa-miR-1268a	0.00239665	0.642103
hsa-miR-99b-3p	0.00250202	0.637804	QCT,SIL
hsa-miR-4766-3p	0.000646584	0.637247	SIL
hsa-miR-548bc	0.0249063	0.634049	RSV,SIL
hsa-miR-1255b-5p	0.02538	0.629975
hsa-miR-324-3p	5.9e-05	0.629598	QCT
hsa-miR-301a-5p	0.00598474	0.62812	QCT
hsa-miR-652-5p	0.0099463	0.623314	QCT,RSV,SIL
hsa-miR-877-3p	0.000998462	0.613174	QCT
hsa-miR-4504	0.00895434	0.610549
hsa-miR-5699-3p	0.0431627	0.605164
hsa-miR-326	0.000335473	0.604852	QCT,SIL
hsa-miR-15b-3p	6.53e-05	0.593315	SIL
hsa-miR-365a-5p	0.0278355	0.59031
hsa-miR-3662	0.00901471	0.589858	QCT
hsa-miR-3115	0.0148454	0.588655	SIL
hsa-miR-25-5p	5.11e-05	0.582835
hsa-miR-1224-3p	0.00374318	0.578293	RSV,CUR,FIS,QCT,SIL
hsa-miR-6747-3p	0.00204516	0.576553
hsa-miR-138-5p	0.00541223	0.575608	SIL
hsa-miR-210-3p	0.00626424	0.570587	FIS,QCT,SIL
hsa-miR-6724-5p	0.00893835	0.561783
hsa-miR-484	0.0316349	0.554074
hsa-miR-483-3p	0.000134846	0.54999	FIS,QCT,SIL
hsa-miR-5583-3p	0.000638784	0.54618	RSV,SIL
hsa-miR-7974	0.00558861	0.545279	QCT,RSV,SIL
hsa-miR-483-5p	0.00698721	0.543479	QCT,SIL
hsa-miR-6803-3p	0.0348828	0.542903	QCT
hsa-miR-30a-5p	0.000518345	0.539933
hsa-miR-301b-5p	0.0194775	0.5399	QCT,RSV,SIL
hsa-let-7e-3p	0.00134692	0.535054	QCT,SIL
hsa-miR-548l	0.0336072	0.532792
hsa-miR-573	0.000278976	0.531048	QCT,RSV,SIL
hsa-miR-1247-5p	0.000133624	0.528704	QCT
hsa-miR-15a-3p	0.0287908	0.515066	SIL
hsa-miR-3164	0.00178013	0.501211	RSV,SIL
hsa-miR-16-1-3p	0.000548882	0.496885	QCT
hsa-miR-345-3p	0.00747523	0.494931	QCT,SIL
hsa-miR-187-3p	0.00392098	0.468755	FIS,QCT,SIL
hsa-miR-195-3p	0.0102972	0.433192	RSV,FIS,QCT,SIL
hsa-miR-146a-5p	0.000176853	0.421749	QCT,SIL
hsa-miR-1303	0.000431151	0.40771	QCT,SIL
hsa-miR-33b-3p	0.0163758	0.393577	QCT,SIL
hsa-miR-12136	0.000635024	0.386071	QCT,RSV,SIL
hsa-miR-12135	0.000646148	0.352072

## Sheet: SIL_annotated
Feature	p-value	fold_change	overlap
hsa-miR-3929	7.71e-05	15.253	FIS,GLB,QCT,RSV
hsa-miR-3614-5p	0.00363633	3.17888	FIS,GLB,QCT,RSV
hsa-miR-1293	0.000159116	2.64337	FIS,QCT,RSV
hsa-miR-7706	0.00298665	2.17579
hsa-miR-664a-5p	0.00297376	2.07741	GLB,QCT,RSV
hsa-miR-122-5p	0.00382404	2.04242	FIS,GLB,QCT,RSV
hsa-miR-4455	0.00718916	2.02285	CUR,FIS
hsa-miR-139-5p	0.00213153	1.9656	GLB,QCT,RSV
hsa-miR-139-3p	0.00821723	1.80185	GLB,QCT
hsa-miR-331-5p	0.00558607	1.74667	FIS,GLB,QCT
hsa-miR-320c	0.000713031	1.59629	QCT
hsa-miR-320d	0.00865484	1.5843	CUR,QCT
hsa-miR-3605-3p	0.00514737	1.56029
hsa-miR-3615	0.00155357	1.53329	RSV
hsa-miR-320a-3p	0.00397282	1.53191
hsa-miR-128-3p	0.000630103	0.666363
hsa-miR-548o-3p	0.0294292	0.665745
hsa-miR-4783-3p	0.0134073	0.654066
hsa-miR-218-5p	0.00277896	0.653855	RSV
hsa-miR-4653-3p	0.00323255	0.652646
hsa-miR-140-5p	0.000980841	0.651625	RSV
hsa-miR-142-3p	0.000721472	0.648373
hsa-miR-2110	0.00165183	0.64775
hsa-miR-491-5p	0.0115656	0.643357	RSV
hsa-miR-449c-5p	0.00677674	0.642985	RSV,GLB
hsa-miR-548b-5p	0.00355118	0.642034
hsa-miR-652-5p	0.000206398	0.640832	GLB,QCT,RSV
hsa-miR-195-3p	0.0328623	0.63902	RSV,FIS,GLB,QCT
hsa-miR-3679-5p	0.00207172	0.636919
hsa-miR-382-5p	0.00229529	0.634451	RSV
hsa-miR-29a-5p	0.00912478	0.633469	RSV
hsa-miR-4664-3p	0.00338674	0.633413
hsa-miR-769-3p	0.000130317	0.632945
hsa-miR-181d-5p	0.0282429	0.630755
hsa-miR-2276-3p	0.00533733	0.628881	QCT
hsa-miR-15b-3p	0.000945823	0.628138	GLB
hsa-miR-7851-3p	0.00439593	0.626196	GLB
hsa-miR-1301-3p	0.00228587	0.624409
hsa-miR-99b-5p	0.00142941	0.620242	QCT
hsa-miR-181b-5p	0.00241767	0.619125
hsa-miR-1287-5p	0.000404108	0.6163	RSV
hsa-miR-3200-3p	4.87e-05	0.616009
hsa-miR-615-3p	0.000905296	0.615332	QCT
hsa-miR-576-5p	0.00341151	0.614582
hsa-miR-628-5p	0.0342191	0.609868
hsa-miR-654-3p	0.000719018	0.608544	RSV
hsa-miR-409-3p	0.0115881	0.605904	RSV
hsa-let-7e-3p	0.00450222	0.605853	GLB,QCT
hsa-miR-219a-5p	0.0216102	0.602939
hsa-miR-326	0.000837747	0.598764	GLB,QCT
hsa-miR-99b-3p	0.00206429	0.598332	GLB,QCT
hsa-miR-26a-2-3p	0.00217766	0.596044	QCT,RSV
hsa-miR-421	0.00116753	0.591737
hsa-miR-33b-5p	0.0042214	0.590975
hsa-miR-7976	0.00351446	0.590028
hsa-miR-3611	0.00362439	0.589144
hsa-miR-548ay-5p	0.0252064	0.58816
hsa-miR-219b-5p	0.040716	0.584499
hsa-miR-1278	0.00650142	0.584404
hsa-miR-643	0.00310034	0.584159	RSV
hsa-miR-579-5p	0.00492168	0.583884
hsa-miR-4440	0.030956	0.581756	QCT
hsa-miR-548ay-3p	0.00524896	0.57798
hsa-miR-3136-5p	0.00350461	0.576025
hsa-miR-548g-5p	0.0144628	0.57415
hsa-miR-629-5p	9.99e-05	0.573299
hsa-miR-196a-1-3p	0.00901781	0.572901	GLB
hsa-miR-454-3p	6.48e-05	0.569779
hsa-miR-454-5p	0.000605192	0.56945
hsa-miR-3187-3p	0.0137487	0.569028
hsa-miR-628-3p	0.0369494	0.568323
hsa-miR-561-5p	0.000173675	0.568246
hsa-miR-548c-5p	0.00338529	0.567943
hsa-miR-197-3p	0.0101439	0.567852
hsa-miR-1262	0.0165842	0.565704
hsa-miR-3150a-3p	0.0448907	0.565363
hsa-miR-760	0.000472264	0.561282
hsa-miR-627-5p	0.00142866	0.558759
hsa-miR-642a-5p	0.000107512	0.557113	QCT
hsa-miR-1304-3p	0.000137818	0.553356	RSV
hsa-miR-1255a	5.86e-05	0.552445	RSV
hsa-miR-545-3p	3.47e-05	0.550614
hsa-miR-3164	0.00786402	0.548915	GLB,RSV
hsa-miR-1910-5p	0.0233255	0.548693
hsa-miR-2355-3p	0.0170634	0.548043
hsa-miR-12136	0.00995554	0.546411	GLB,QCT,RSV
hsa-miR-642a-3p	0.000204178	0.545582	QCT
hsa-miR-590-3p	0.000107527	0.544168
hsa-miR-5001-3p	0.00318984	0.543299
hsa-miR-3140-3p	0.00941195	0.542751
hsa-miR-5583-3p	0.00158797	0.538174	GLB,RSV
hsa-miR-450b-5p	0.0150775	0.537327	GLB
hsa-miR-5699-5p	0.0020915	0.536153
hsa-miR-3657	0.0323785	0.535868
hsa-miR-1224-3p	0.00183564	0.534676	RSV,CUR,FIS,GLB,QCT
hsa-miR-548k	0.00304341	0.533855
hsa-miR-2278	0.000904361	0.533536
hsa-miR-3173-5p	0.000420843	0.529349
hsa-miR-128-1-5p	0.0416394	0.522498
hsa-miR-570-3p	0.0142143	0.52124
hsa-miR-4804-5p	0.00394716	0.520651
hsa-miR-548d-5p	0.0243299	0.519567
hsa-miR-192-5p	6.22e-05	0.519413
hsa-miR-941	0.000632309	0.516683
hsa-miR-3150a-5p	0.0096139	0.516081
hsa-miR-345-3p	0.0101588	0.515413	GLB,QCT
hsa-miR-548u	0.0222435	0.514874
hsa-miR-411-5p	0.0126882	0.514618
hsa-miR-548j-5p	0.000665479	0.512454
hsa-miR-589-3p	0.00203234	0.511738
hsa-miR-7974	0.00352002	0.510703	GLB,QCT,RSV
hsa-miR-301b-5p	0.00832905	0.508846	GLB,QCT,RSV
hsa-miR-3667-3p	0.0253922	0.508422	RSV
hsa-miR-138-5p	0.0326792	0.508334	GLB
hsa-miR-148a-5p	0.00072658	0.506967
hsa-miR-3176	0.021806	0.506497	RSV
hsa-miR-1285-3p	0.00738156	0.50434
hsa-miR-548e-3p	0.00307084	0.504133
hsa-miR-548e-5p	0.000625562	0.502707
hsa-miR-4796-5p	0.00202799	0.501845	GLB,QCT,RSV
hsa-miR-196a-5p	3.21e-05	0.492856
hsa-miR-548aq-3p	0.000204396	0.484218
hsa-miR-629-3p	0.00179851	0.481167	RSV
hsa-miR-548bc	0.00131644	0.478671	GLB,RSV
hsa-miR-3115	0.00139639	0.476431	GLB
hsa-miR-3943	0.0232559	0.474675
hsa-miR-1273c	0.00156137	0.470555
hsa-miR-15a-3p	0.00585311	0.46867	GLB
hsa-miR-627-3p	0.0304352	0.466242
hsa-miR-181b-3p	0.0102879	0.465661
hsa-miR-3159	0.00103828	0.465473
hsa-miR-9903	0.00131431	0.462435
hsa-miR-483-3p	7.04e-05	0.458149	FIS,GLB,QCT
hsa-miR-548a-3p	0.00092037	0.456945
hsa-miR-580-3p	0.00783176	0.456373
hsa-miR-577	0.000241969	0.456115
hsa-miR-3684	0.000490862	0.455634	RSV
hsa-miR-590-5p	0.00355949	0.45419
hsa-miR-210-3p	0.00317303	0.453091	FIS,GLB,QCT
hsa-miR-548n	0.000341047	0.450857
hsa-miR-597-5p	0.0217634	0.44617
hsa-miR-2277-5p	0.00095614	0.445807
hsa-miR-561-3p	0.000954778	0.444681
hsa-miR-1252-5p	0.000201342	0.443962	RSV
hsa-miR-1266-5p	0.000134705	0.439743	CUR
hsa-miR-548f-3p	0.00219736	0.435458
hsa-miR-4766-3p	4.69e-05	0.434393	GLB
hsa-miR-610	0.0090159	0.432117	FIS,QCT,RSV
hsa-miR-483-5p	0.000570262	0.43143	GLB,QCT
hsa-miR-676-3p	0.00293047	0.424378
hsa-miR-1285-5p	0.00317704	0.41766
hsa-miR-548h-3p	0.00129214	0.413647
hsa-miR-1286	0.000344099	0.397857
hsa-miR-573	0.000328169	0.396005	GLB,QCT,RSV
hsa-miR-33b-3p	0.0144788	0.394765	GLB,QCT
hsa-miR-486-5p	0.00102091	0.368871	RSV,FIS,QCT
hsa-miR-3127-5p	0.00207481	0.366246	QCT
hsa-miR-8485	0.0249683	0.363962
hsa-miR-2277-3p	0.00740942	0.354345
hsa-miR-187-3p	0.000335132	0.353661	FIS,GLB,QCT
hsa-miR-146a-5p	0.000995685	0.344237	GLB,QCT
hsa-miR-1303	0.000411312	0.306705	GLB,QCT
