# Supplementary material for: Discovering Anticancer Effects of Phytochemicals on MicroRNA in the Context of Data Mining
Source: Nutrients. 2025 Dec 14;17(24):3913. doi: 10.3390/nu17243913 (PMC12735441; doi:10.3390/nu17243913)
Supplement: Supplementary file 1 [file nutrients-17-03913-s001.zip › Supplemental Table S6_miRNA signature involved in KEGG pathways in HCT116.xlsx]

## Sheet: FIS_miRNA signature involvement
Name	Hits	Pop Hits	List Total	Pop Total	Genes	Pvalue	adjusted Pvalue(BH)
hsa04012_ErbB_signaling_pathway	15	85	408	8586	1026;5602;867;3845;5579;1839;5295;5594;6416;818;1399;5336;5335;27;7039	<0.0001	<0.0001
hsa04115_p53_signaling_pathway	15	74	408	8586	5728;4193;1026;4194;8797;900;143686;9538;27113;841;54205;595;3479;1019;317	<0.0001	<0.0001
hsa04215_Apoptosis	8	32	408	8586	10018;5602;27113;841;331;332;54205;317	<0.0001	<0.0001
hsa04933_AGE-RAGE_signaling_pathway_in_diabetic_complications	15	100	408	8586	113026;5602;1284;3845;5579;5295;5594;595;4087;5336;4089;5335;1019;51196;7422	<0.0001	<0.0001
hsa05200_Pathways_in_cancer	53	531	408	8586	1026;7170;1284;3845;6789;7428;8323;9475;26508;7187;3479;3481;10018;9252;5295;7471;818;7477;7482;317;4286;54205;1857;23493;841;331;332;5579;2254;4087;595;2773;4437;5335;5336;54361;5594;3675;862;5728;4193;5602;867;27113;112;3570;6773;1399;3320;4089;1019;7422;7039	<0.0001	<0.0001
hsa05205_Proteoglycans_in_cancer	25	205	408	8586	1026;4478;8323;3845;9475;3479;3481;1839;5295;7471;818;7477;7482;5579;10451;595;5335;5336;54361;5594;4193;867;4087;51196;7422	<0.0001	<0.0001
hsa05210_Colorectal_cancer	14	86	408	8586	10018;1026;5602;3845;27113;332;5295;595;4437;4087;4089;5594;54205;7039	<0.0001	<0.0001
hsa05214_Glioma	15	75	408	8586	5728;4193;1026;3845;5579;814;5295;5594;818;595;3479;5336;5335;1019;7039	<0.0001	<0.0001
hsa05219_Bladder_cancer	9	41	408	8586	4193;1026;9252;3845;1839;595;5594;1019;7422	<0.0001	<0.0001
hsa05223_Non-small_cell_lung_cancer	12	72	408	8586	1026;7039;3845;6789;5579;5295;595;5335;3800;5594;1019;5336	<0.0001	<0.0001
hsa05225_Hepatocellular_carcinoma	21	168	408	8586	1026;8323;3845;3481;5295;196528;7471;7477;7482;1857;5579;595;5335;5336;54361;5594;5728;4087;4089;1019;7039	<0.0001	<0.0001
hsa01521_EGFR_tyrosine_kinase_inhibitor_resistance	12	79	408	8586	5728;10018;3845;5579;5295;5594;3570;3479;5336;5335;7422;7039	0.001	0.015
hsa01524_Platinum_drug_resistance	12	73	408	8586	672;4193;1026;27113;841;331;332;5295;54205;4437;5594;317	0.001	0.015
hsa04210_Apoptosis	17	136	408	8586	10018;5602;8797;3845;27113;841;1515;1676;1677;331;332;5295;54205;843;84823;5594;317	0.001	0.015
hsa04550_Signaling_pathways_regulating_pluripotency_of_stem_cells	17	143	408	8586	3479;1857;54361;6498;8323;3845;9314;3977;7482;5295;55183;7471;7477;4087;4089;5594;91	0.001	0.015
hsa04916_Melanogenesis	14	101	408	8586	1857;8323;3845;1385;5579;7482;7471;112;818;2773;7477;54361;5594;4286	0.001	0.015
hsa04934_Cushing_syndrome	18	155	408	8586	1857;1026;8323;1385;1388;3949;7482;7471;112;5594;818;595;2773;7477;8085;54361;54554;1019	0.001	0.015
hsa04935_Growth_hormone_synthesis,_secretion_and_action	15	120	408	8586	3479;6752;5602;3845;1385;5579;1388;5295;112;5594;6416;2773;1399;5336;5335	0.001	0.015
hsa05161_Hepatitis_B	19	162	408	8586	1026;3845;6416;7187;5295;54205;317;51135;841;5579;332;843;5594;5602;1385;1388;6773;1654;4089	0.001	0.015
hsa05218_Melanoma	11	72	408	8586	5728;4193;1026;3845;2254;5295;595;3479;5594;1019;4286	0.001	0.015
hsa05224_Breast_cancer	18	147	408	8586	5728;1857;1026;672;8323;23493;3845;26508;7482;2254;5295;7471;595;7477;3479;54361;5594;1019	0.001	0.015
hsa05167_Kaposi_sarcoma-associated_herpesvirus_infection	20	194	408	8586	1026;3845;6416;7187;3105;100507436;9261;5295;54205;841;595;5335;5336;5594;5602;1385;5610;6773;1019;7422	0.002	0.0274
hsa05212_Pancreatic_cancer	11	76	408	8586	1026;5602;3845;5295;595;4087;4089;5594;1019;7422;7039	0.002	0.0274
hsa04068_FoxO_signaling_pathway	15	131	408	8586	5728;4193;10018;1026;5602;3845;6789;5295;595;80854;3479;6648;4089;5594;5564	0.003	0.0338
hsa04722_Neurotrophin_signaling_pathway	14	119	408	8586	5602;9252;3845;3656;2889;9261;814;5295;5594;818;1399;5336;5335;51135	0.003	0.0338
hsa05165_Human_papillomavirus_infection	29	331	408	8586	1026;8323;1284;3845;26508;7187;3996;3105;5295;7471;7477;7482;1857;23493;841;595;1108;54361;5594;3675;10207;5728;4193;54626;1385;5610;6773;1019;7422	0.003	0.0338
hsa05207_Chemical_carcinogenesis	21	212	408	8586	3845;1555;5295;7471;331;332;5579;2254;23633;595;2773;5594;993;9314;1385;1388;112;3320;164091;3837;7422	0.003	0.0338
hsa05417_Lipid_and_atherosclerosis	21	215	408	8586	9475;3845;6416;1555;19;7187;5295;818;54205;317;51135;3320;958;841;10451;5335;5594;8797;5602;3949;6648	0.003	0.0338
hsa04014_Ras_signaling_pathway	22	236	408	8586	3845;6789;3479;3481;27;5923;10156;5295;283455;5579;2254;5966;5335;5336;2904;5594;5602;5869;5878;51196;7422;7039	0.004	0.0406
hsa04070_Phosphatidylinositol_signaling_system	12	97	408	8586	5728;55361;113026;5286;5287;5579;51196;5295;5335;5336;5305;22876	0.004	0.0406
hsa05203_Viral_carcinogenesis	20	204	408	8586	1026;3845;7187;8349;3105;9261;5295;128312;841;5966;595;1108;5594;4193;1385;5610;1388;7532;1654;1019	0.004	0.0406
hsa00562_Inositol_phosphate_metabolism	10	73	408	8586	5728;55361;113026;5286;5287;51196;5335;5336;5305;22876	0.005	0.0463
hsa04921_Oxytocin_signaling_pathway	16	154	408	8586	1026;9475;3845;5579;814;112;3761;1938;3763;4881;2773;59283;595;818;5594;5564	0.005	0.0463
hsa05162_Measles	15	138	408	8586	5602;27113;5610;841;5295;54205;1457;30835;595;6773;7187;1019;317;4478;51135	0.005	0.0463
hsa04211_Longevity_regulating_pathway	11	89	408	8586	3845;143686;1385;1388;814;5295;112;3479;6648;5564;8408	0.006	0.0511
hsa04668_TNF_signaling_pathway	13	114	408	8586	5602;9252;1385;841;331;1388;843;5295;192111;6416;7187;5594;64127	0.006	0.0511
hsa05220_Chronic_myeloid_leukemia	10	76	408	8586	4193;1026;867;3845;5295;595;1399;4089;5594;1019	0.006	0.0511
hsa04510_Focal_adhesion	19	203	408	8586	9475;1284;3479;5923;5295;2889;331;5579;10451;29780;595;5594;3675;2012;2013;5728;5602;1399;7422	0.007	0.058
hsa05222_Small_cell_lung_cancer	11	92	408	8586	5728;1026;1284;331;5295;54205;595;7187;3675;1019;317	0.008	0.0646
hsa04919_Thyroid_hormone_signaling_pathway	13	121	408	8586	4193;113026;3845;5579;5295;595;5335;5336;54361;5594;51196;477;117247	0.009	0.0691
hsa05211_Renal_cell_carcinoma	9	69	408	8586	1026;7428;3845;2889;5295;1399;5594;7422;7039	0.009	0.0691
hsa04066_HIF-1_signaling_pathway	12	109	408	8586	3479;1026;7428;5579;5295;3570;818;5335;5336;5594;7037;7422	0.01	0.075
hsa01522_Endocrine_resistance	11	98	408	8586	4193;1026;5602;3845;1839;112;5295;595;3479;5594;1019	0.011	0.077
hsa04370_VEGF_signaling_pathway	8	59	408	8586	3845;5579;9261;5295;5335;5336;5594;7422	0.011	0.077
hsa05215_Prostate_cancer	11	97	408	8586	5728;4193;1026;3845;1385;5295;595;3479;3320;5594;7039	0.011	0.077
hsa04150_mTOR_signaling_pathway	15	156	408	8586	5728;1857;8323;3845;5579;7482;8140;5295;7471;7477;3479;8408;54361;5594;729438	0.013	0.0836
hsa04390_Hippo_signaling_pathway	15	157	408	8586	54361;1857;8323;27113;3996;332;7532;7471;595;7477;4087;4089;7482;286204;10207	0.013	0.0836
hsa04960_Aldosterone-regulated_sodium_reabsorption	6	37	408	8586	3845;5579;5295;3479;5594;477	0.013	0.0836
hsa05169_Epstein-Barr_virus_infection	18	202	408	8586	3105;1026;10018;4193;5602;841;5610;5295;54205;6416;595;7187;6773;5336;1019;317;958;51135	0.013	0.0836
hsa05168_Herpes_simplex_virus_1_infection	37	512	408	8586	7562;7187;148254;6432;3105;284323;8740;201514;10795;7594;5295;84914;121274;641339;84924;54205;317;51135;84671;390980;841;7757;170959;90321;55762;94039;26974;374879;84449;101060200;5610;148203;342892;147949;79088;6773;7678	0.015	0.0945
hsa04625_C-type_lectin_receptor_signaling_pathway	11	104	408	8586	4193;5602;3845;841;9261;5295;30835;6773;5336;5594;6367	0.017	0.105
hsa05163_Human_cytomegalovirus_infection	19	225	408	8586	1026;9475;3845;3105;5295;54205;841;5579;595;2773;5594;4193;1385;1388;112;3570;1399;1019;7422	0.018	0.107
hsa05226_Gastric_cancer	14	149	408	8586	54361;1857;1026;8323;3845;7482;2254;5295;7471;595;7477;4087;4089;5594	0.018	0.107
hsa00780_Biotin_metabolism	2	3	408	8586	3141;686	0.019	0.1088
hsa04071_Sphingolipid_signaling_pathway	12	121	408	8586	5728;5602;9475;3845;55304;5579;5295;8879;166929;5594;2773;171546	0.019	0.1088
hsa04664_Fc_epsilon_RI_signaling_pathway	8	68	408	8586	5602;3845;5295;6416;10451;5335;5336;5594	0.023	0.1294
hsa03264_Virion	2	4	408	8586	30835;7301	0.027	0.1372
hsa04725_Cholinergic_synapse	11	113	408	8586	3845;1385;5579;814;5295;112;3761;818;3763;2773;5594	0.027	0.1372
hsa04750_Inflammatory_mediator_regulation_of_TRP_channels	10	98	408	8586	5602;3269;2150;5579;5295;112;818;3479;5336;5335	0.026	0.1372
hsa04925_Aldosterone_synthesis_and_secretion	10	98	408	8586	1385;490;5579;1388;3949;814;112;4881;818;477	0.026	0.1372
hsa05160_Hepatitis_C	14	158	408	8586	1026;3845;841;5610;7532;3949;5295;54205;595;7187;6773;5594;1019;317	0.027	0.1372
hsa05164_Influenza_A	15	171	408	8586	8797;3337;5610;5579;56649;841;5295;54205;23633;7187;6773;5594;1019;317;51135	0.025	0.1372
hsa04310_Wnt_signaling_pathway	15	174	408	8586	54361;1857;5602;8323;9475;5579;7471;1457;7090;595;818;7477;4089;7482;8061	0.028	0.14
hsa04926_Relaxin_signaling_pathway	12	129	408	8586	5602;1284;3845;1385;1388;5295;112;6416;2773;4087;5594;7422	0.029	0.1405
hsa05166_Human_T-cell_leukemia_virus_1_infection	18	222	408	8586	5728;3105;1026;5602;3845;1385;331;1388;5295;112;6416;595;4087;4089;5594;1019;8061;958	0.029	0.1405
hsa04710_Circadian_rhythm	5	34	408	8586	9575;1385;8553;6095;5564	0.031	0.148
hsa04024_cAMP_signaling_pathway	18	225	408	8586	6752;5602;9475;1385;490;814;5295;112;4881;818;10451;51;2773;5143;2904;5594;51196;477	0.032	0.1504
hsa04015_Rap1_signaling_pathway	17	210	408	8586	3479;3845;260425;2889;5579;2254;5295;112;5594;10451;2357;2773;1399;2904;5335;51196;7422	0.033	0.1529
hsa04213_Longevity_regulating_pathway	7	61	408	8586	81570;3845;5295;112;3479;6648;5564	0.035	0.1598
hsa04064_NF-kappa_B_signaling_pathway	10	104	408	8586	8740;331;5579;1457;60401;7187;5335;5336;958;51135	0.036	0.162
hsa04928_Parathyroid_hormone_synthesis,_secretion_and_action	10	106	408	8586	1026;1385;5579;1388;1839;112;5744;2773;5143;5594	0.04	0.175
hsa05217_Basal_cell_carcinoma	7	63	408	8586	1857;1026;8323;7471;7477;54361;7482	0.04	0.175
hsa05216_Thyroid_cancer	5	37	408	8586	1026;7170;3845;595;5594	0.041	0.1769
hsa04659_Th17_cell_differentiation	10	108	408	8586	5602;3662;6095;5594;3570;4087;3320;4089;5335;50943	0.044	0.1848
hsa04931_Insulin_resistance	10	108	408	8586	5728;6720;5602;1385;5579;5295;2673;376497;5564;1374	0.044	0.1848
hsa04218_Cellular_senescence	13	156	408	8586	5728;3105;1026;4193;993;3845;4361;9261;5295;595;4087;5594;1019	0.047	0.1923
hsa05034_Alcoholism	15	188	408	8586	5569;3013;3845;8357;1385;1388;3021;723790;814;8337;2904;2773;128312;5594;8349	0.047	0.1923

## Sheet: GLB_miRNA signature involvement
Name	Hits	Pop Hits	List Total	Pop Total	Genes	Pvalue	adjusted Pvalue(BH)
hsa01521_EGFR_tyrosine_kinase_inhibitor_resistance	26	79	847	8586	2309;4233;2064;2065;3479;3480;4893;10018;5156;5290;6198;1978;5578;207;208;596;598;5335;5336;5594;5595;3570;2932;6774;7422;7039	<0.0001	<0.0001
hsa01524_Platinum_drug_resistance	21	73	847	8586	1026;2064;672;5290;5170;54205;317;836;841;331;207;208;596;4437;598;5594;5595;5980;4193;27113;5366	<0.0001	<0.0001
hsa04012_ErbB_signaling_pathway	27	85	847	8586	4609;1026;1027;2064;2065;2066;6416;27;4893;5290;818;6198;1978;5578;207;208;5335;5336;5594;5595;5599;867;2932;1398;1399;8440;7039	<0.0001	<0.0001
hsa04066_HIF-1_signaling_pathway	29	109	847	8586	1026;1027;7428;2064;405;3479;3480;3099;5160;5290;818;4790;6198;1978;5578;207;208;5970;596;5335;5336;5594;5595;3939;6513;3570;6774;7037;7422	<0.0001	<0.0001
hsa04068_FoxO_signaling_pathway	30	131	847	8586	1026;1027;2309;6789;3479;3480;4893;10018;8743;5290;1454;5170;5564;7874;5571;207;208;3667;595;5594;5595;5599;4193;9456;100533105;6774;6648;4089;10365;23678	<0.0001	<0.0001
hsa04115_p53_signaling_pathway	21	74	847	8586	1026;900;3479;317;54205;9538;836;841;595;596;598;1111;983;8797;4193;4194;6241;27113;5366;1019;1021	<0.0001	<0.0001
hsa04151_PI3K-Akt_signaling_pathway	60	359	847	8586	4609;1026;1027;11140;1284;2309;4233;2064;2065;2066;5525;3479;3480;117145;1946;3481;5527;4893;672;10018;5156;5290;5170;4790;6198;10681;1978;6850;2246;2250;4170;5578;2254;207;208;5970;3667;595;596;598;7039;5594;3675;5595;7422;4193;3559;1385;1388;7534;3696;100533105;3570;6256;2932;3320;1019;1021;23678;3455	<0.0001	<0.0001
hsa04210_Apoptosis	33	136	847	8586	153090;1676;1677;4893;4001;10018;8743;5290;9131;5170;4790;84790;317;54205;836;840;841;4170;331;207;208;5970;596;598;5594;5595;8797;5599;27113;1515;1520;5366;3709	<0.0001	<0.0001
hsa04215_Apoptosis	12	32	847	8586	10018;836;840;27113;841;331;54205;596;5366;598;317;5599	<0.0001	<0.0001
hsa04722_Neurotrophin_signaling_pathway	29	119	847	8586	2309;5908;57498;4893;10019;9252;5290;9261;5170;818;4790;51135;3656;2889;207;208;5970;3667;596;5335;5336;5594;5595;5599;998;25970;2932;1398;1399	<0.0001	<0.0001
hsa04933_AGE-RAGE_signaling_pathway_in_diabetic_complications	27	100	847	8586	113026;1027;1284;4893;5290;4790;836;5578;207;208;5970;595;596;5590;5335;5336;5594;5595;5599;998;7412;6774;4087;4089;1019;51196;7422	<0.0001	<0.0001
hsa04934_Cushing_syndrome	32	155	847	8586	1026;1027;9101;1021;5908;405;7471;7474;818;949;7482;4158;1857;3777;4297;1870;1871;8911;11091;2771;2773;595;5594;5595;1385;1388;3949;112;2932;4221;1019;3709	<0.0001	<0.0001
hsa05160_Hepatitis_C	33	158	847	8586	4609;1026;51208;4893;100506658;57506;5290;949;4790;317;10686;54205;836;841;1870;1871;207;208;5970;595;1366;5594;5595;5610;3949;7534;6256;2932;6773;6774;1019;1021;3455	<0.0001	<0.0001
hsa05163_Human_cytomegalovirus_infection	45	225	847	8586	4609;1026;4893;3105;3107;5156;4775;5290;4790;567;6198;10681;1978;54205;836;5829;841;5578;11214;1870;1871;207;208;2771;595;2773;5970;5594;5595;9564;4193;3709;1385;2923;1388;112;3570;6387;2932;1398;1399;6774;1019;1021;7422	<0.0001	<0.0001
hsa05167_Kaposi_sarcoma-associated_herpesvirus_infection	39	194	847	8586	4609;1026;6416;1021;4893;3105;3107;4775;5290;100507436;9261;4277;4790;10681;54205;6850;836;841;1870;1871;207;208;5970;595;5335;5336;5594;5595;5599;1385;5610;2932;3572;6773;6774;1019;3709;7422;3455	<0.0001	<0.0001
hsa05200_Pathways_in_cancer	92	531	847	8586	4609;1026;1027;7170;2064;5156;9252;6198;595;596;598;3675;4193;57449;112;6256;6773;6774;3714;6789;4233;5290;4790;4286;2246;2250;2254;207;208;2771;2773;5335;5336;4851;6387;5366;3320;7422;1284;7428;5915;4893;10018;7471;7474;818;7482;317;1857;836;840;841;331;1870;1871;5970;4437;8030;8031;862;867;7015;367;6513;2932;1398;1399;7039;3455;26508;10125;64399;405;3479;3480;3481;10681;54205;29119;5578;5594;55…	<0.0001	<0.0001
hsa05203_Viral_carcinogenesis	41	204	847	8586	1026;1027;728340;2965;4893;3105;3107;5290;9261;4790;6722;5315;6850;5829;7874;836;841;5966;81;5970;595;1108;1111;983;5594;5595;4193;998;1385;5610;1388;7534;440689;3572;1654;3190;5366;6774;1019;6908;1021	<0.0001	<0.0001
hsa05205_Proteoglycans_in_cancer	42	205	847	8586	4609;1026;4233;2064;2065;2066;3479;3480;3481;4893;286;287;5290;7471;5170;7474;818;6198;7482;836;5829;5578;207;208;595;5335;5336;5594;5595;858;7422;4193;867;998;10855;6385;7410;6774;4087;51196;3709;4478	<0.0001	<0.0001
hsa05210_Colorectal_cancer	22	86	847	8586	4609;1026;4893;10018;5290;6198;54205;836;207;208;595;596;4437;5594;5595;5599;27113;2932;5366;4087;4089;7039	<0.0001	<0.0001
hsa05212_Pancreatic_cancer	23	76	847	8586	1026;2064;5290;4790;6198;1870;1871;207;208;5970;595;598;5594;5595;5599;998;6774;4087;4089;1019;1021;7422;7039	<0.0001	<0.0001
hsa05214_Glioma	21	75	847	8586	1026;3479;3480;4893;5156;5290;818;5578;1870;1871;207;208;595;5335;5336;5594;5595;4193;1019;1021;7039	<0.0001	<0.0001
hsa05215_Prostate_cancer	25	97	847	8586	1026;1027;2064;3479;3480;4893;5156;5290;5170;4790;1870;1871;207;208;5970;595;596;5594;5595;4193;1385;367;2932;3320;7039	<0.0001	<0.0001
hsa05218_Melanoma	21	72	847	8586	1026;4233;3479;3480;4893;5156;5290;4286;2246;2250;1870;1871;207;208;2254;595;5594;5595;4193;1019;1021	<0.0001	<0.0001
hsa05220_Chronic_myeloid_leukemia	22	76	847	8586	4609;1026;1027;4893;5290;4790;1870;1871;207;208;5970;595;598;5594;5595;4193;867;1398;1399;4089;1019;1021	<0.0001	<0.0001
hsa05222_Small_cell_lung_cancer	23	92	847	8586	4609;1026;1027;1284;5915;5290;4790;317;54205;836;331;1870;1871;207;208;5970;595;596;598;3675;6256;1019;1021	<0.0001	<0.0001
hsa05223_Non-small_cell_lung_cancer	24	72	847	8586	1026;2309;6789;4233;2064;5915;4893;5290;5170;5578;1870;1871;207;208;595;5335;5336;5594;5595;6256;6774;1019;1021;7039	<0.0001	<0.0001
hsa05226_Gastric_cancer	31	149	847	8586	4609;1026;1027;4233;2064;5915;4893;5290;1452;7471;7474;6198;7482;29119;1857;2246;2250;1870;1871;207;208;2254;595;596;5594;5595;7015;6256;2932;4087;4089	<0.0001	<0.0001
hsa05230_Central_carbon_metabolism_in_cancer	20	70	847	8586	4609;4233;57103;2064;3099;4893;5156;5160;5290;441531;5315;8140;207;208;2645;5594;5595;3939;6510;6513	<0.0001	<0.0001
hsa01522_Endocrine_resistance	22	98	847	8586	1026;1027;3714;2064;3479;3480;4893;5290;6198;1870;1871;207;208;595;596;5594;5595;5599;4193;112;4851;1019	0.001	0.0087
hsa04010_MAPK_signaling_pathway	51	301	847	8586	4609;6789;4233;777;10125;782;2064;2065;2066;59283;5908;6416;3479;3480;3481;1946;4893;5923;5156;9252;4775;9261;4790;51135;6722;836;4293;2246;8649;2250;5578;2254;207;208;57551;5970;8911;2005;3925;5594;5595;5599;8550;998;5871;1398;1399;4216;5494;7422;7039	0.001	0.0087
hsa04218_Cellular_senescence	30	156	847	8586	4609;1026;2309;4361;1021;4893;3105;3107;4775;5290;9261;204851;4790;90550;1978;1870;1871;207;208;5970;595;1111;983;5594;5595;4193;993;4087;1019;3709	0.001	0.0087
hsa04919_Thyroid_hormone_signaling_pathway	26	121	847	8586	4609;113026;23439;29079;7067;4893;5290;5170;5578;207;208;595;5335;5336;5594;5595;476;477;9440;4193;6256;6513;4851;2932;51196;117247	0.001	0.0087
hsa05162_Measles	29	138	847	8586	1027;57506;5290;1457;4790;317;54205;51135;836;841;207;208;5970;595;596;598;5599;103;3559;27113;5610;30835;2932;6773;6774;1019;1021;4478;3455	0.001	0.0087
hsa05168_Herpes_simplex_virus_1_infection	77	512	847	8586	7710;3105;3107;8740;10795;567;126017;6732;285267;285268;596;598;374879;9831;101060200;6773;90233;92285;57474;58500;80032;57506;27300;5290;4790;84671;6850;9422;207;208;90321;90333;147687;148203;147694;79088;163087;390927;6426;6428;148254;6432;84775;201514;148268;22835;115509;641339;317;390980;836;841;5451;57677;5970;94039;2923;342892;3455;7562;342926;7594;84914;1978;121274;84924;54205;63934;162239…	0.001	0.0087
hsa05211_Renal_cell_carcinoma	18	69	847	8586	1026;7428;998;2889;4233;5290;207;208;6513;5908;405;1398;1399;5594;5595;4893;7422;7039	0.001	0.0087
hsa05219_Bladder_cancer	13	41	847	8586	4193;1026;4609;9252;1870;1871;2064;595;5595;5594;1019;4893;7422	0.001	0.0087
hsa05224_Breast_cancer	30	147	847	8586	4609;1026;3714;26508;2064;3479;3480;4893;672;5290;1452;7471;7474;6198;7482;1857;2246;2250;1870;1871;207;208;2254;595;5594;5595;4851;2932;1019;1021	0.001	0.0087
hsa05225_Hepatocellular_carcinoma	32	168	847	8586	4609;1026;4233;3480;3481;4893;5290;1452;7471;7474;6198;7482;1857;5578;6602;1870;1871;207;208;595;598;5335;5336;5594;5595;7015;2932;4087;4089;1019;1021;7039	0.001	0.0087
hsa05417_Lipid_and_atherosclerosis	39	215	847	8586	6416;1555;5908;4893;4775;6648;8743;5290;30001;5170;818;4790;54205;317;51135;836;840;841;5578;5451;207;208;5970;596;598;5335;5594;5595;8797;5599;998;3308;3949;6256;7410;2932;7412;6774;3320	0.001	0.0087
hsa04014_Ras_signaling_pathway	40	236	847	8586	6789;4233;10125;5908;3479;3480;3481;1946;27;4893;5923;5156;5290;81579;10156;4790;10681;283455;2246;2250;5578;2254;207;208;5966;5970;598;5335;2904;5336;5594;5595;5599;998;5869;5878;9462;51196;7422;7039	0.002	0.0158
hsa04211_Longevity_regulating_pathway	20	89	847	8586	2309;3479;3480;4893;5290;9776;4790;6198;1978;5564;5571;207;208;5970;3667;1385;1388;84335;112;6648	0.002	0.0158
hsa05161_Hepatitis_B	30	162	847	8586	4609;1026;6416;4893;57506;4775;5290;4790;54205;317;51135;836;841;5578;1870;1871;207;208;5970;596;5594;5595;5599;1385;1388;7534;6773;1654;6774;4089	0.002	0.0158
hsa05169_Epstein-Barr_virus_infection	36	202	847	8586	4609;1026;1027;9612;6416;3105;10018;3107;57506;5290;4790;567;317;54205;51135;6850;7874;836;841;1870;1871;207;208;5970;595;596;5336;5599;4193;5610;2923;6773;6774;1019;1021;3455	0.002	0.0158
hsa04213_Longevity_regulating_pathway	15	61	847	8586	81570;5571;2309;6648;5290;207;112;208;84335;3667;6198;3479;3480;5564;4893	0.003	0.0204
hsa04510_Focal_adhesion	35	203	847	8586	1284;4233;2064;5908;3479;3480;5923;5156;5290;5170;5829;2889;5578;331;83660;207;208;81;595;29780;596;5594;3675;5595;2013;858;5599;9564;998;3696;7410;2932;1398;1399;7422	0.003	0.0204
hsa04670_Leukocyte_transendothelial_migration	23	115	847	8586	51208;5908;58494;7070;100506658;5290;4267;10686;29119;5829;5578;81;2771;2773;1366;5335;5336;9564;998;7410;6387;7412;4478	0.003	0.0204
hsa04910_Insulin_signaling_pathway	26	137	847	8586	5257;5261;3099;4893;5792;5290;5170;6198;1978;5564;6720;5571;5573;2889;207;208;3667;2645;5590;5594;5595;5599;867;2932;1398;1399	0.003	0.0204
hsa04931_Insulin_resistance	22	108	847	8586	5524;5792;5290;376497;5170;4790;6198;5564;6720;5571;207;208;5970;3667;5590;5599;1385;2673;6513;2932;6774;10999	0.003	0.0204
hsa04935_Growth_hormone_synthesis,_secretion_and_action	24	120	847	8586	6416;3479;4893;5290;5578;207;208;2771;3667;2773;5335;5336;5594;5595;9564;5599;1385;1388;112;2932;1398;1399;6774;3709	0.003	0.0204
hsa05170_Human_immunodeficiency_virus_1_infection	36	212	847	8586	8450;4893;3105;3107;164;4775;5290;4790;567;6198;10681;54205;51135;836;5829;841;5578;207;208;5970;25939;2771;2773;596;1111;5335;5336;5594;5595;598;983;5599;2923;1398;1399;3709	0.003	0.0204
hsa04625_C-type_lectin_receptor_signaling_pathway	21	104	847	8586	1540;26253;4893;4775;5290;9261;4790;6850;841;207;208;5970;5336;5594;5595;6367;5599;4193;30835;6773;3709	0.004	0.0257
hsa05130_Pathogenic_Escherichia_coli_infection	34	198	847	8586	51208;7456;100506658;10787;4644;8743;7082;4651;6188;9266;10163;4790;84790;203068;54205;4542;10686;51135;836;840;841;5970;1366;5594;5595;10972;8797;9181;5599;7009;5861;998;147179;8440	0.004	0.0257
hsa05166_Human_T-cell_leukemia_virus_1_infection	37	222	847	8586	4609;1026;6416;4893;3105;3107;4775;5290;4790;567;6722;331;83660;1870;1871;207;208;5970;595;2005;598;1111;5594;5595;5599;9184;996;3559;7015;1385;1388;112;6513;4087;4089;1019;6908	0.004	0.0257
hsa05213_Endometrial_cancer	14	58	847	8586	4609;1026;2309;5290;207;2064;208;5170;595;2932;5594;5595;4893;29119	0.005	0.0315
hsa05207_Chemical_carcinogenesis	35	212	847	8586	3840;4609;1555;405;4893;5290;7471;4790;6198;1978;85315;2250;331;5578;2254;207;208;5970;2771;595;2773;596;5594;5595;993;1385;1388;367;112;6256;6774;3320;164091;3837;7422	0.006	0.0364
hsa05221_Acute_myeloid_leukemia	15	67	847	8586	8864;4609;5290;207;208;5594;5970;595;4790;6198;6774;1978;5595;4893;862	0.006	0.0364
hsa04932_Non-alcoholic_fatty_liver_disease	27	155	847	8586	9377;10018;5290;4790;5564;54205;6720;5571;836;840;841;207;208;5970;3667;7381;4697;5599;29796;998;4711;6256;3570;2932;6391;6392;4731	0.007	0.0418
hsa04015_Rap1_signaling_pathway	34	210	847	8586	4233;5908;3479;3480;1946;4893;5156;5290;2357;55740;2246;2889;2250;5578;83660;2254;207;208;2771;2773;5590;5335;2904;5594;5595;9564;57568;998;112;7410;1398;1399;51196;7422	0.008	0.0446
hsa04960_Aldosterone-regulated_sodium_reabsorption	10	37	847	8586	5290;5578;23439;5170;3667;3479;5594;5595;476;477	0.008	0.0446
hsa05165_Human_papillomavirus_infection	49	331	847	8586	1026;1027;1284;26508;526;5525;5527;3996;4893;3105;3107;5290;1452;7471;7474;4790;6198;1978;7482;1857;5315;836;5829;841;207;208;5970;595;1108;5590;5594;3675;5595;10207;4193;54626;998;7015;1385;5610;3696;4851;2932;6773;1019;6908;1021;7422;3455	0.008	0.0446
hsa05216_Thyroid_cancer	10	37	847	8586	4609;1026;7170;6256;595;5594;5595;4893;8030;8031	0.008	0.0446
hsa04071_Sphingolipid_signaling_pathway	22	121	847	8586	29956;55304;5525;5527;171546;4893;5290;8879;5170;4790;5578;207;208;5970;2771;596;2773;5590;5594;5595;10715;5599	0.01	0.054
hsa04668_TNF_signaling_pathway	21	114	847	8586	153090;1540;6416;9252;5290;4790;836;840;841;331;207;208;5970;5594;5595;5599;1385;1388;192111;7412;64127	0.01	0.054
hsa04062_Chemokine_signaling_pathway	31	192	847	8586	2309;5908;4893;157;5290;10803;4790;10681;5829;207;208;58191;5970;2771;2773;5590;5335;5336;5594;5595;9564;6367;998;112;7410;6387;2932;6773;1398;1399;6774	0.011	0.0584
hsa04370_VEGF_signaling_pathway	13	59	847	8586	5829;998;5290;5578;9261;207;208;5335;5336;5594;5595;4893;7422	0.012	0.0628
hsa04710_Circadian_rhythm	9	34	847	8586	8864;5571;9575;1385;8553;1454;6095;5564;4862	0.013	0.066
hsa05164_Influenza_A	28	171	847	8586	3337;9230;7706;57506;100529063;8743;5290;8106;4790;317;54205;51135;836;56649;5578;841;207;208;5970;5594;5595;8797;103;5610;6773;1019;1021;3455	0.013	0.066
hsa04664_Fc_epsilon_RI_signaling_pathway	14	68	847	8586	6850;5290;5578;207;208;6416;5170;7410;5335;5336;5594;5595;4893;5599	0.015	0.075
hsa04360_Axon_guidance	29	182	847	8586	2050;4233;3983;4756;1946;1947;4893;4775;5290;5170;219699;7474;818;8633;55740;56896;5578;2771;2773;5590;5335;5336;5594;5595;998;6387;2932;8440;2043	0.016	0.0788
hsa00520_Amino_sugar_and_nucleotide_sugar_metabolism	11	49	847	8586	4351;10020;2821;64841;2673;2645;132789;5238;3099;51005;1727	0.017	0.0803
hsa04152_AMPK_signaling_pathway	21	121	847	8586	2309;9230;5525;5527;3479;3480;5290;6319;5170;6198;1978;5564;6720;5571;207;208;29904;3667;595;1385;84335	0.017	0.0803
hsa04926_Relaxin_signaling_pathway	22	129	847	8586	1284;6416;4893;5290;4790;10681;5578;207;208;5970;2771;2773;5590;5594;5595;5599;1385;4842;1388;112;4087;7422	0.017	0.0803
hsa04917_Prolactin_signaling_pathway	14	70	847	8586	2309;5290;207;208;5970;595;2932;2645;4790;6774;5594;5595;4893;5599	0.018	0.0827
hsa05135_Yersinia_infection	23	137	847	8586	6416;7456;4775;5290;10163;4790;51135;5829;207;208;5970;5335;9815;5594;5595;9564;5599;998;147179;7410;2932;1398;1399	0.018	0.0827
hsa04261_Adrenergic_signaling_in_cardiomyocytes	25	154	847	8586	7170;782;23439;59283;5525;5527;9252;818;6324;70;5578;207;208;2771;596;2773;5594;5595;476;477;1385;490;1388;492;112	0.019	0.0861
hsa01250_Biosynthesis_of_nucleotide_sugars	9	37	847	8586	55586;10020;2821;64841;2673;2645;5238;3099;4351	0.02	0.0895
hsa04150_mTOR_signaling_pathway	25	156	847	8586	526;3479;3480;220441;4893;5290;7471;5170;7474;6198;1978;7482;1857;8649;5578;8140;207;208;3667;5594;5595;729438;9706;84335;2932	0.022	0.0971
hsa04110_Cell_cycle	25	157	847	8586	4609;1026;1027;5525;5527;8243;4173;1870;1871;595;1111;983;9184;4193;993;996;8555;7534;2932;7029;4087;4089;57082;1019;1021	0.023	0.1003
hsa00562_Inositol_phosphate_metabolism	14	73	847	8586	55361;113026;55586;5286;5287;5290;51196;80271;5298;5335;5336;5305;22876;79837	0.024	0.1033
hsa05145_Toxoplasmosis	19	111	847	8586	5170;4790;54205;51135;836;841;331;207;208;5970;2771;596;2773;598;5594;5595;5599;3949;6774	0.025	0.1062
hsa04550_Signaling_pathways_regulating_pluripotency_of_stem_cells	23	143	847	8586	4609;3977;55183;3479;3480;4893;5290;7471;7474;7482;1857;207;208;5594;5595;91;6498;4211;2932;3572;6774;4087;4089	0.026	0.1091
hsa04070_Phosphatidylinositol_signaling_system	17	97	847	8586	55361;113026;5286;5287;5290;5578;51196;8760;80271;79837;9807;5298;5335;5336;5305;22876;3709	0.027	0.1093
hsa04666_Fc_gamma_R-mediated_phagocytosis	17	97	847	8586	6850;8613;998;5290;4651;5578;207;208;5594;7410;10163;1398;1399;5336;6198;5335;5595	0.027	0.1093
hsa04930_Type_II_diabetes_mellitus	10	46	847	8586	5315;777;5290;3667;2645;5590;5595;5594;3099;5599	0.027	0.1093
hsa04660_T_cell_receptor_signaling_pathway	20	121	847	8586	10125;5525;5527;4893;4775;5290;5170;4790;207;208;5970;5335;5594;5595;5599;998;7410;2932;8440;1019	0.029	0.1133
hsa04925_Aldosterone_synthesis_and_secretion	17	98	847	8586	477;3777;1385;490;5578;1388;3949;492;23439;112;4881;818;8911;949;476;3709;4158	0.029	0.1133
hsa05202_Transcriptional_misregulation_in_cancer	29	193	847	8586	4609;1026;1027;4613;3207;904;4233;905;3479;3480;8091;8864;8353;4790;4286;4297;4299;5966;5970;2005;598;5079;860;862;6495;4193;6256;4211;4221	0.029	0.1133
hsa04530_Tight_junction	26	170	847	8586	51208;2064;58494;3996;100506658;4771;7082;51762;84790;5564;10686;5571;55114;93643;81;595;1366;5590;153562;9181;5599;10207;998;3308;1019;4478	0.031	0.1198
hsa04659_Th17_cell_differentiation	18	108	847	8586	3559;4775;5599;3662;6095;6256;5594;3570;5970;3572;4790;4087;3320;4089;5335;5595;6774;50943	0.034	0.1299
hsa05120_Epithelial_cell_signaling_in_Helicobacter_pylori_infection	13	70	847	8586	836;1445;998;4233;7082;526;6416;5970;4790;5335;5336;58494;5599	0.035	0.1308
hsa05131_Shigellosis	35	247	847	8586	113026;2309;3099;7323;8353;9252;5290;9266;10163;4790;6198;54205;5829;83660;207;208;81;5970;596;598;5335;5336;5594;5595;9564;9181;5599;4193;998;84335;2932;1398;1399;51196;3709	0.035	0.1308
hsa05134_Legionellosis	11	56	847	8586	836;5861;840;56681;23786;841;54205;5970;4790;51128;317	0.036	0.133
hsa04390_Hippo_signaling_pathway	24	157	847	8586	4609;3996;8994;4771;166824;10413;1454;7471;7474;7482;29119;1857;2246;595;5590;7003;286204;10207;27113;7534;2932;4087;4089;4092	0.037	0.1353
hsa05132_Salmonella_infection	35	249	847	8586	3840;4609;10121;10640;6416;10787;84516;5286;5287;55207;8743;5290;6188;9266;4790;84790;203068;54205;51135;836;840;841;207;208;5970;596;5594;5595;8797;5599;998;5869;5878;3320;60412	0.038	0.1374
hsa04392_Hippo_signaling_pathway	7	29	847	8586	8994;4771;166824;9770;10413;1454;7003	0.039	0.1396
hsa05206_MicroRNAs_in_cancer	42	310	847	8586	4609;1026;1027;900;4233;2064;2065;10642;1946;8091;4893;672;10018;5156;9252;5290;4790;836;4170;5578;1870;1871;3667;595;3925;596;5335;5336;5594;5595;6624;4193;4194;993;4851;1398;1399;3190;6774;1788;1021;7422	0.04	0.1417
hsa04725_Cholinergic_synapse	18	113	847	8586	1385;4893;5290;5578;207;112;208;3761;2771;3763;2773;596;818;10681;5594;5595;3709;56479	0.048	0.1682
hsa04928_Parathyroid_hormone_synthesis,_secretion_and_action	17	106	847	8586	1026;1385;5578;1388;11214;112;4209;6256;2771;596;2773;5143;5144;5594;5595;860;3709	0.051	0.1769
hsa04140_Autophagy	24	165	847	8586	81671;3480;51100;4893;10533;5290;9776;5170;6198;3146;207;208;3667;596;598;5594;5595;5599;8417;5861;9706;58476;84335;83452	0.056	0.1904
hsa04144_Endocytosis	34	250	847	8586	91782;9101;9230;11031;3480;51100;157;7456;3105;163;3107;5156;9266;55737;10938;830;832;51534;5590;9815;84440;858;80223;4193;867;998;3559;147179;3949;5869;5878;4087;7037;30846	0.056	0.1904
hsa04920_Adipocytokine_signaling_pathway	12	69	847	8586	5571;23205;207;208;6256;5970;3667;6513;4790;6774;5564;5599	0.059	0.1986

## Sheet: SIL_miRNA signature involvement
Name	Hits	Pop Hits	List Total	Pop Total	Genes	Pvalue	adjusted Pvalue(BH)
hsa01521_EGFR_tyrosine_kinase_inhibitor_resistance	34	79	1349	8586	3716;2309;3717;3845;2064;3479;3480;4893;10018;5156;5290;5295;1977;1978;2885;581;2247;5578;5579;207;596;598;5335;5336;5594;5595;7422;5728;53358;3570;2932;2549;6654;7039	<0.0001	<0.0001
hsa01522_Endocrine_resistance	35	98	1349	8586	1026;3845;8202;6667;2064;3479;3480;4893;5925;54567;5290;5295;2099;2100;5567;2885;581;1870;1871;207;595;596;2778;5594;5595;5599;4193;5601;5602;53358;112;4851;7157;1019;6654	<0.0001	<0.0001
hsa01524_Platinum_drug_resistance	27	73	1349	8586	1026;2947;2949;2064;672;1317;5290;5295;5170;54205;317;836;581;841;331;332;207;596;4437;598;5594;5595;119391;4193;27113;7157;5366	<0.0001	<0.0001
hsa04010_MAPK_signaling_pathway	78	301	1349	8586	2064;2066;5156;9252;4137;9261;4149;51776;6722;3654;51295;6789;55970;4775;51378;4790;4293;2246;2247;2254;207;2768;57551;2260;5871;7422;3845;775;777;6416;5908;8986;4893;5923;1846;1847;1848;1849;1852;836;2885;3925;8550;1398;1399;5494;7039;7046;10125;59283;1942;3479;1944;3480;3481;408;409;5532;1969;51135;5567;8649;5578;5579;11221;2005;5594;5595;9693;3551;5599;5601;5602;5608;51701;7157;10746;6654	<0.0001	<0.0001
hsa04012_ErbB_signaling_pathway	34	85	1349	8586	1026;3845;2064;6416;2066;27;4893;145957;5290;5295;818;1978;10298;2885;5063;5578;5579;207;5335;5336;5594;5595;5599;5601;5602;867;53358;2932;2549;1398;1399;6777;6654;7039	<0.0001	<0.0001
hsa04014_Ras_signaling_pathway	66	236	1349	8586	387;3845;6789;5898;10125;5908;1942;3479;1944;3480;3481;27;4893;801;55970;5923;5156;7074;808;5290;81579;10156;5295;1969;51378;4790;10298;54331;57148;283455;5567;2113;2885;2246;2247;5063;6654;5578;5579;2254;207;5966;59345;2260;598;2903;2904;5335;5336;5594;5595;2782;3551;5599;5601;5602;7422;5869;53358;2549;5878;8437;9462;51196;382;7039	<0.0001	<0.0001
hsa04115_p53_signaling_pathway	30	74	1349	8586	896;1026;900;64393;3732;3479;317;54205;7161;9538;836;581;143686;55240;841;595;596;598;1111;983;8797;5728;4193;4194;27113;7157;5366;1017;1019;1021	<0.0001	<0.0001
hsa04218_Cellular_senescence	50	156	1349	8586	896;4605;10114;1026;2309;3845;7046;4361;5532;4893;3105;801;4773;54822;4775;5925;5928;5290;677;678;808;9261;5295;204851;4790;1978;7416;2113;28996;1870;1871;207;595;1111;983;5594;5595;5728;4193;993;91750;5608;23411;7157;4087;4088;1017;1019;1021;10111	<0.0001	<0.0001
hsa04722_Neurotrophin_signaling_pathway	45	119	1349	8586	6272;387;2309;3845;27018;396;5908;4893;801;9252;808;5290;9261;814;5295;5170;818;4916;4790;51135;10818;2885;3654;581;3656;2889;207;3667;596;5335;5336;5594;5595;3551;5599;5601;5602;53358;2932;2549;1398;1399;7157;7161;6654	<0.0001	<0.0001
hsa04728_Dopaminergic_synapse	40	132	1349	8586	775;5519;5520;1812;408;409;5528;5532;1312;801;55970;808;3760;818;3763;3765;54331;5567;2890;5578;5579;207;59345;2770;5331;2773;2903;3800;2904;2778;2782;5599;5601;5602;9575;1385;1388;9586;2932;64764	<0.0001	<0.0001
hsa04919_Thyroid_hormone_signaling_pathway	38	121	1349	8586	113026;3845;9862;8202;23439;7067;7068;4893;5290;5295;5170;2099;5567;116931;1734;5578;5579;207;5331;595;5335;5208;5336;54361;5211;5594;477;5595;9440;4193;486;6257;9969;4851;2932;7157;51196;117247	<0.0001	<0.0001
hsa04933_AGE-RAGE_signaling_pathway_in_diabetic_complications	34	100	1349	8586	113026;1284;3717;3845;7046;4893;5290;5295;6777;4790;3383;836;581;5578;50507;5579;207;5331;595;596;5335;5336;5594;5595;5599;5601;5602;7412;4087;4088;4089;1019;51196;7422	<0.0001	<0.0001
hsa04935_Growth_hormone_synthesis,_secretion_and_action	39	120	1349	8586	3717;3845;775;6416;3479;4893;5290;5295;5567;2885;5578;5579;207;2770;3667;5331;2773;5335;5336;2778;5594;5595;9564;5599;5601;5602;6753;5608;1385;1388;53358;112;9586;2932;1398;1399;6777;64764;6654	<0.0001	<0.0001
hsa05161_Hepatitis_B	55	162	1349	8586	1026;3716;3717;3845;7046;6416;7187;537;4893;57506;4773;5925;4775;1960;5290;5295;6777;4790;317;54205;51135;836;2885;3654;581;6654;841;5578;5579;332;843;1870;1871;207;596;5594;5595;4089;3551;5599;5601;5602;5608;1385;1642;1388;7534;9586;6773;1654;7157;4088;1017;64764;3454	<0.0001	<0.0001
hsa05163_Human_cytomegalovirus_infection	65	225	1349	8586	1026;387;3588;3716;3845;9475;6667;5532;4893;3105;55970;801;5156;4773;5925;4775;808;5290;5295;4790;567;1978;54331;54205;5567;836;2885;581;5829;841;5578;5579;1870;1871;207;2768;2770;5331;59345;2773;595;2778;5594;5595;9564;2782;3551;7422;4193;5608;1385;2923;1388;112;3570;6387;2932;7157;1398;1399;9586;1019;64764;1021;6654	<0.0001	<0.0001
hsa05166_Human_T-cell_leukemia_virus_1_infection	62	222	1349	8586	896;1026;3716;3845;7046;6416;6929;920;10393;5532;4893;3105;4773;5925;4775;5290;5295;6777;821;4790;3383;567;958;5567;7416;2113;115650;6722;6908;581;331;1870;1871;207;595;2005;598;1111;5594;5595;4089;3551;5599;5601;5602;5728;9184;996;3559;7015;1385;51434;1388;112;9586;7157;4087;4088;1017;1019;64764;8061	<0.0001	<0.0001
hsa05167_Kaposi_sarcoma-associated_herpesvirus_infection	58	194	1349	8586	1026;3716;3717;3845;7311;6416;7187;5532;4893;3105;55970;801;4773;5925;4775;808;5290;100507436;9261;5295;4277;4790;3383;54331;54205;6850;836;581;2247;841;1870;1871;207;22863;59345;595;5335;5336;5594;5595;2782;3551;5599;5601;5602;7422;81631;5608;1385;5610;2932;3572;6773;7157;1019;1021;3454;3455	<0.0001	<0.0001
hsa05200_Pathways_in_cancer	144	531	1349	8586	1026;7170;8202;6667;23566;2064;1021;7187;5156;9252;2099;2100;4149;54331;2113;581;595;596;598;54361;3162;3675;119391;5728;4193;57449;112;6257;6773;6777;7296;8323;3716;3717;6789;1163;55970;5290;5295;2737;4790;4286;2246;2247;2254;207;2768;2770;5331;2260;2773;5335;5336;2778;2782;149233;4851;6387;5366;3320;3326;7422;5888;9475;1284;3845;7428;5898;5915;4893;801;10018;5925;10023;54567;808;27436;7471;818;…	<0.0001	<0.0001
hsa05203_Viral_carcinogenesis	63	204	1349	8586	896;1026;387;3716;3845;7187;728340;2965;2967;8344;9114;4893;10014;8349;3105;5925;1960;5290;28973;9261;5295;6777;4790;128312;3516;5567;6722;5315;6850;2885;581;5829;6908;3017;836;841;5966;595;1108;1111;983;5594;5595;4193;6502;1385;1642;5610;1388;51564;7532;7534;440689;9586;3572;7157;1654;2934;5366;1017;1019;64764;1021	<0.0001	<0.0001
hsa05210_Colorectal_cancer	33	86	1349	8586	1026;387;3845;7046;5898;4893;10018;5290;5295;54205;836;2885;581;26060;332;207;595;596;4437;5594;5595;5599;5601;5602;27113;2932;7157;5366;4087;4088;4089;6654;7039	<0.0001	<0.0001
hsa05212_Pancreatic_cancer	31	76	1349	8586	5888;1026;3716;3845;7046;5898;2064;5925;5290;5295;4790;581;1870;1871;207;595;598;5594;5595;5599;3551;5601;5602;7157;4087;4088;4089;1019;1021;7422;7039	<0.0001	<0.0001
hsa05214_Glioma	33	75	1349	8586	1026;3845;3479;3480;4893;801;5156;5925;808;5290;814;5295;818;2885;581;5578;5579;1870;1871;207;595;5335;5336;5594;5595;5728;4193;53358;7157;1019;1021;6654;7039	<0.0001	<0.0001
hsa05215_Prostate_cancer	38	97	1349	8586	1026;3845;2064;3479;3480;6935;4893;5156;5925;5290;5295;5170;4790;2885;6654;2119;1870;1871;207;5328;595;2260;596;5594;5595;3551;5728;4193;1385;367;9586;2932;7157;3320;1017;64764;3326;7039	<0.0001	<0.0001
hsa05220_Chronic_myeloid_leukemia	31	76	1349	8586	1026;3845;7046;4893;5925;5290;5295;6777;4790;2885;581;1870;1871;1488;207;595;598;5594;5595;3551;4193;867;53358;7157;1398;1399;4088;4089;1019;1021;6654	<0.0001	<0.0001
hsa05222_Small_cell_lung_cancer	31	92	1349	8586	1026;1284;1163;7187;5915;5925;5290;5295;4149;4790;317;54205;836;581;3914;331;1870;1871;207;595;596;598;3675;3551;5728;6502;6257;7157;1017;1019;1021	<0.0001	<0.0001
hsa05223_Non-small_cell_lung_cancer	32	72	1349	8586	1026;2309;3845;6789;2064;5915;4893;5925;5290;27436;5295;5170;2885;581;5578;5579;1870;1871;207;595;5335;3800;5336;5594;5595;6257;7157;6777;1019;1021;6654;7039	<0.0001	<0.0001
hsa05224_Breast_cancer	45	147	1349	8586	1026;8323;3845;8202;6667;26508;2064;3479;3480;4893;672;5925;10023;54567;5290;1452;5295;7471;2099;2100;7476;1857;2885;2246;2247;4040;581;1870;1871;207;2254;595;2260;54361;5594;5595;5728;2535;53358;4851;2932;7157;1019;1021;6654	<0.0001	<0.0001
hsa05225_Hepatocellular_carcinoma	53	168	1349	8586	7296;1026;2947;8323;2949;3845;7046;3480;3481;4893;5925;10023;5290;1452;8110;5295;7471;7476;1857;2885;581;6598;4040;5578;5579;6602;6605;1870;1871;207;595;598;5335;5336;54361;3162;5594;5595;119391;5728;2535;7015;53358;2932;2549;7157;4087;4088;4089;1019;1021;6654;7039	<0.0001	<0.0001
hsa04068_FoxO_signaling_pathway	39	131	1349	8586	1026;2309;3845;6789;7046;10769;3479;3480;4893;23710;10018;6648;5290;5295;5170;9140;10365;5564;2885;207;3667;595;80854;5594;5595;3551;5599;4193;5601;5602;5728;6502;2538;23411;51701;4088;4089;1017;6654	0.001	0.0091
hsa04071_Sphingolipid_signaling_pathway	37	121	1349	8586	387;29956;3845;9475;55304;4363;5519;5520;166929;5528;171546;4893;5290;5295;56624;8879;5170;4790;581;5578;5579;9294;207;2768;2770;5331;596;2773;5594;10715;5595;5599;5728;5601;5602;7157;4985	0.001	0.0091
hsa04211_Longevity_regulating_pathway	30	89	1349	8586	2309;3845;10891;3479;3480;4893;5290;814;5295;9776;4790;1977;1978;5564;5567;581;143686;26060;207;3667;8408;1385;1388;84335;112;9586;23411;7157;6648;64764	0.001	0.0091
hsa04215_Apoptosis	15	32	1349	8586	5601;10018;5602;836;581;27113;841;331;332;54205;596;5366;598;317;5599	0.001	0.0091
hsa04550_Signaling_pathways_regulating_pluripotency_of_stem_cells	42	143	1349	8586	8323;3716;3717;3845;3977;55183;657;6929;659;3479;3480;4893;5290;5295;7471;7476;1852;1857;2885;2247;3400;207;2260;5460;54361;5594;5595;90;91;92;93;10336;6498;4838;2535;84333;2932;3572;4087;4088;4089;3198	0.001	0.0091
hsa04713_Circadian_entrainment	31	97	1349	8586	775;8863;801;55970;9252;808;3760;818;3763;3765;54331;5567;5187;2890;5578;5579;59345;2770;5331;2773;2903;2904;5593;2778;5594;5595;2782;1385;4842;112;9722	0.001	0.0091
hsa04926_Relaxin_signaling_pathway	38	129	1349	8586	1284;3845;7046;6416;408;409;4893;55970;5290;5295;4790;54331;5567;2885;5578;207;59345;2770;5331;2773;2778;5594;5595;2782;5599;7422;5601;4322;5602;1385;4842;1388;53358;112;9586;4087;64764;6654	0.001	0.0091
hsa05207_Chemical_carcinogenesis	56	212	1349	8586	3840;3841;896;2947;2949;3717;3845;775;1555;405;408;409;4893;5925;54567;5290;5295;7471;2099;2100;4790;1978;5567;2885;6654;2247;5578;331;332;5579;2254;207;23633;2770;595;596;2773;64764;2778;5594;5595;7422;119391;993;1385;1388;367;112;6257;9586;3320;6777;164091;3836;3837;3326	0.001	0.0091
hsa05218_Melanoma	26	72	1349	8586	1026;3845;3479;3480;4893;5156;5925;5290;5295;4286;581;2246;2247;1870;1871;207;2254;595;2260;5594;5595;5728;4193;7157;1019;1021	0.001	0.0091
hsa05226_Gastric_cancer	42	149	1349	8586	1026;8323;3845;7046;2064;5915;4893;5925;10023;5290;1452;5295;7471;7476;29119;1857;2885;2246;2247;4040;581;1870;1871;207;2254;595;596;54361;5594;5595;4089;2535;7015;53358;6257;2932;2549;7157;4087;4088;1017;6654	0.001	0.0091
hsa04210_Apoptosis	38	136	1349	8586	153090;3845;1676;1677;142;4893;10018;8739;5290;5295;5170;4790;317;54205;835;836;581;841;4170;331;332;843;207;596;598;84823;5594;5595;8797;3551;5599;5601;5602;27113;1515;1520;7157;5366	0.002	0.0161
hsa04917_Prolactin_signaling_pathway	24	70	1349	8586	2309;3717;3845;4893;5290;5295;2099;2100;4790;122809;2885;207;595;5594;5595;5599;5601;5602;53358;5618;2932;30837;6777;6654	0.002	0.0161
hsa05162_Measles	39	138	1349	8586	896;3716;7187;57506;5290;5295;1457;6777;4790;317;54205;51135;7161;836;581;3654;841;207;595;596;598;8667;3551;5599;5601;5602;103;3559;27113;5610;30835;2932;6773;7157;1017;1019;1021;3454;3455	0.002	0.0161
hsa05168_Herpes_simplex_virus_1_infection	112	512	1349	8586	7694;7695;7187;54811;7710;3105;8740;10795;7733;567;126017;581;3654;6732;285267;285268;596;598;374879;219749;101060200;374899;6773;126070;90233;92285;55422;57474;3716;3717;58500;162963;162967;80032;57506;284323;27300;5290;113835;5295;4790;148156;84671;6850;57541;253639;147660;90317;9422;207;90321;284371;29915;90333;147687;148203;79088;10482;284406;163087;390927;6426;6428;148254;6432;84775;201514;1…	0.002	0.0161
hsa05417_Lipid_and_atherosclerosis	55	215	1349	8586	387;9475;3717;3845;6416;1555;5908;7187;3606;5532;4893;801;4773;4775;6648;808;5290;5295;5170;818;4790;3383;317;54205;51135;958;836;581;3654;7494;841;5578;5451;207;10451;5331;596;598;5335;5594;5595;8797;3551;5599;5601;5602;5608;3308;3949;6257;2932;7157;7412;3320;3326	0.002	0.0161
hsa04015_Rap1_signaling_pathway	52	210	1349	8586	387;84612;3845;9863;136;5898;23566;5908;1942;3479;1944;3480;4893;801;7074;5156;808;5290;5295;1969;51378;2357;55740;2246;2247;260425;2889;5578;5579;2254;207;2770;10451;2260;2773;5331;2903;2904;5335;2778;5594;1500;5595;9564;9693;57568;5608;112;1398;1399;51196;7422	0.003	0.0212
hsa04070_Phosphatidylinositol_signaling_system	29	97	1349	8586	200576;113026;54928;9107;801;5286;5287;808;8871;5290;3631;5295;8760;5305;55361;5578;5579;8394;9807;160851;5331;5335;5336;79837;5728;253430;3705;3707;51196	0.003	0.0212
hsa04151_PI3K-Akt_signaling_pathway	81	359	1349	8586	1026;23566;2064;2066;5156;5170;54331;4170;3667;595;596;598;3675;5728;4193;3716;3717;9863;672;55970;5290;5295;51378;4790;6850;2246;2247;2254;207;2260;2782;3320;64764;7422;3326;1284;2309;3845;54541;4893;10018;2885;3914;1385;1388;7532;7534;9586;2932;3454;7039;896;3455;11140;5519;5520;1942;3479;1944;3480;3481;5528;930;1969;1977;1978;5578;59345;5594;5595;9180;3551;3559;2538;3570;5618;7157;1017;1019;10…	0.003	0.0212
hsa04360_Axon_guidance	47	182	1349	8586	387;84612;3845;9475;9860;3983;1808;659;1942;1944;151449;1947;5532;4893;8482;4773;4775;10154;5290;5295;1073;1969;219699;5170;818;7222;6585;10298;8633;55740;56896;91584;5063;5578;9037;2770;2773;5335;5336;54361;5594;5595;85464;6387;2932;2043;54910	0.003	0.0212
hsa05205_Proteoglycans_in_cancer	51	205	1349	8586	1026;387;8323;3845;9475;2064;2066;3479;3480;3481;4893;288;7074;5290;5295;7471;5170;2099;7476;818;5567;10818;836;2885;5829;2247;5578;5579;5962;207;5328;10451;2260;595;5335;5336;54361;5594;5595;857;7422;4193;867;10855;2535;6385;2549;7157;4087;51196;6654	0.003	0.0212
hsa05211_Renal_cell_carcinoma	23	69	1349	8586	1026;7428;3845;5908;405;4893;5290;5546;5295;10298;2113;2885;5063;2889;207;5594;5595;7422;2549;1398;1399;6654;7039	0.003	0.0212
hsa04390_Hippo_signaling_pathway	41	157	1349	8586	896;8323;84612;7046;5519;5520;657;659;151449;3996;8994;4771;126374;166824;1453;10413;7471;7159;7476;7161;29119;1857;2246;332;1741;1490;595;54361;7003;10207;2535;27113;4092;7532;7534;2932;23286;4087;4088;4089;286204	0.004	0.0262
hsa05135_Yersinia_infection	37	137	1349	8586	387;9475;6416;3606;920;7456;4773;4775;5290;5295;10163;4790;644150;51135;5829;3654;8394;207;81873;10451;5335;9815;5594;5595;9564;3551;5599;5601;5602;8935;5608;147179;10097;2932;1398;1399;382	0.004	0.0262
hsa05160_Hepatitis_C	41	158	1349	8586	1026;3716;3845;51208;5519;5520;7187;4893;100506658;57506;5925;5290;5295;4790;317;54205;836;2885;581;6654;841;1870;1871;207;595;5594;5595;3551;5610;8554;7532;3949;7534;2932;6773;7157;1017;1019;1021;3454;3455	0.004	0.0262
hsa05170_Human_immunodeficiency_virus_1_infection	52	212	1349	8586	3845;1174;920;5532;4893;3105;55970;801;4773;4775;808;5290;5295;1073;4790;567;10298;54331;54205;51135;836;581;3654;5063;5829;841;5578;5579;207;59345;2770;25939;596;2773;598;1111;5335;5336;5594;5595;983;2782;3551;5599;5601;5602;6500;5608;1642;2923;1398;1399	0.004	0.0262
hsa04140_Autophagy	42	165	1349	8586	3845;81671;54541;55054;7311;10133;83734;3480;51100;4893;23710;83452;10533;5290;5295;9776;5170;9140;5567;3146;22863;207;3920;3667;596;598;8408;5594;5595;5599;5728;5601;5602;81631;8417;5861;9706;58476;7405;84335;57724;9342	0.005	0.031
hsa04141_Protein_processing_in_endoplasmic_reticulum	43	170	1349	8586	55432;3337;80267;10130;55829;23193;10905;7322;54431;55968;7327;9632;51619;22824;5034;23471;821;56886;7991;51128;91445;10299;4287;581;7494;165324;5071;596;6745;6747;84061;5599;5601;5602;6500;29927;56681;2923;1388;9709;3320;3326;5887	0.005	0.031
hsa04928_Parathyroid_hormone_synthesis,_secretion_and_action	30	106	1349	8586	1026;387;6667;5143;5144;408;409;1591;5567;4040;5578;5579;2768;2770;5331;2260;2773;596;2778;5594;5595;4322;4325;1385;1388;112;4209;6257;9586;64764	0.005	0.031
hsa03083_Polycomb_repressive_complex	25	84	1349	8586	80012;7322;10138;26147;51619;5928;4149;64319;23492;84678;1876;29915;10336;2145;2146;6500;7528;84458;84333;3054;221937;57332;8314;84733;10238	0.006	0.0347
hsa04150_mTOR_signaling_pathway	40	156	1349	8586	387;64900;3845;8323;54541;528;3479;3480;220441;4893;5290;5295;7471;5170;7476;1977;1978;1857;2885;4040;8649;5578;5579;8140;96459;207;3667;8408;54361;5594;5595;729438;3551;5728;6502;2535;9706;84335;2932;6654	0.006	0.0347
hsa04659_Th17_cell_differentiation	30	108	1349	8586	3716;3717;7046;920;5532;4773;4775;6777;4790;50615;3662;6095;5335;4088;5594;5595;3551;5599;5601;5602;3559;149233;3570;6257;3572;4087;3320;4089;3326;50943	0.006	0.0347
hsa04910_Insulin_signaling_pathway	36	137	1349	8586	3845;10891;5261;2194;4893;801;808;5290;5295;5170;122809;1978;1977;5564;5567;6720;2885;5573;5576;2889;207;3667;5594;5595;3551;5599;23265;5601;5602;867;2538;53358;2932;1398;1399;6654	0.006	0.0347
hsa04066_HIF-1_signaling_pathway	30	109	1349	8586	1026;7428;2064;405;3479;3480;2597;5160;5290;5295;51378;818;4790;1977;1978;5578;5579;207;596;5335;5336;3162;5211;5594;5595;3939;2026;3570;7037;7422	0.007	0.0374
hsa04371_Apelin_signaling_pathway	36	139	1349	8586	3845;7046;10891;6546;4893;4638;10014;8862;801;55970;4899;91807;808;814;54331;5564;5567;207;59345;1490;2770;5331;2773;595;5594;5595;2782;81631;4842;7019;112;4209;4087;4088;4089;10365	0.007	0.0374
hsa04625_C-type_lectin_receptor_signaling_pathway	29	104	1349	8586	387;1540;3845;26253;5532;4893;801;4773;4775;1960;808;5290;9261;5295;4790;6850;841;207;5336;5594;5595;3551;5599;4193;5601;5602;6367;30835;6773	0.007	0.0374
hsa05213_Endometrial_cancer	19	58	1349	8586	1026;2309;3845;2064;4893;5290;5295;5170;29119;2885;581;207;595;5594;5595;5728;2932;7157;6654	0.007	0.0374
hsa05219_Bladder_cancer	15	41	1349	8586	4193;1026;9252;3845;5925;1870;1871;2064;595;7157;5595;5594;1019;4893;7422	0.007	0.0374
hsa00562_Inositol_phosphate_metabolism	22	73	1349	8586	200576;113026;9107;55586;5286;5287;8871;5290;3631;5305;55361;8394;5331;5335;5336;79837;5728;4329;253430;3705;3707;51196	0.008	0.0421
hsa05169_Epstein-Barr_virus_infection	48	202	1349	8586	896;1026;3716;6416;7187;3105;10018;57506;930;5925;5290;5295;4790;3383;567;953;3516;317;54205;51135;958;6850;836;581;3654;841;1870;1871;207;595;596;5336;3551;5599;4193;5601;5602;6502;5608;5610;2923;6773;7157;1017;1019;1021;3454;3455	0.009	0.0466
hsa04144_Endocytosis	57	250	1349	8586	382;387;84612;7046;9101;9230;11031;3480;408;409;51100;157;10015;7456;3105;163;5156;112936;9897;2348;11311;9266;644150;10938;1211;57403;830;832;1601;8394;51534;10193;81873;4087;23550;9815;3800;84440;857;8411;80223;4193;867;23527;3559;147179;3949;5869;10097;6642;5878;375;4088;377;25978;7037;30846	0.01	0.0496
hsa04510_Focal_adhesion	48	203	1349	8586	896;387;1284;9475;394;2064;5908;3479;3480;4638;91807;5923;5156;5290;5295;5170;10298;2885;5829;5063;2889;3914;331;5578;5579;8394;207;10451;29780;595;596;857;5594;3675;2012;2013;5595;5599;5728;5601;5602;7422;9564;53358;2932;1398;1399;6654	0.01	0.0496
hsa04725_Cholinergic_synapse	30	113	1349	8586	3717;3845;775;4893;56479;55970;5290;814;5295;3760;3761;818;3763;54331;5567;5578;5579;207;59345;2770;5331;596;2773;5594;5595;2782;1385;112;9586;64764	0.01	0.0496
hsa04062_Chemokine_signaling_pathway	45	192	1349	8586	387;9475;2309;3717;3845;5908;408;409;157;4893;55970;7074;5290;5295;10803;4790;54331;5567;2885;5829;5579;207;58191;59345;2770;10451;5331;2773;5335;5336;5594;5595;9564;2782;3551;6367;53358;112;6387;2932;6773;1398;1399;6777;6654	0.013	0.0627
hsa04137_Mitophagy	21	72	1349	8586	2309;3845;6667;9101;7311;10133;4893;23710;1457;4286;9927;5071;598;8408;81631;5599;5601;5602;9958;192111;7157	0.013	0.0627
hsa04664_Fc_epsilon_RI_signaling_pathway	20	68	1349	8586	3845;6416;4893;5290;5295;5170;6850;2885;5578;207;10451;5335;5336;5594;5595;5599;5601;5602;5608;6654	0.014	0.0656
hsa04960_Aldosterone-regulated_sodium_reabsorption	13	37	1349	8586	3845;486;5290;5578;5579;23439;5295;5170;3667;3479;5594;5595;477	0.014	0.0656
hsa04915_Estrogen_signaling_pathway	34	137	1349	8586	3845;8202;6667;4893;801;808;5290;5295;3760;2099;2100;3763;3765;5567;2885;6654;207;2770;5331;596;2773;2778;5594;5595;1385;1388;53358;112;2288;9586;3320;64764;3326;7039	0.015	0.0685
hsa05031_Amphetamine_addiction	20	69	1349	8586	775;1812;6804;5532;801;808;814;818;5567;2890;5578;5579;2903;2904;2778;1385;1388;9586;23411;64764	0.015	0.0685
hsa04310_Wnt_signaling_pathway	41	174	1349	8586	896;387;8323;9475;8840;5532;4773;147495;10023;4775;1452;7471;1457;7090;818;7476;2239;5567;1857;4040;5578;5579;23500;57805;1488;5331;595;54361;5599;5601;5602;6500;79718;2535;23411;2932;51701;7157;4088;4089;8061	0.016	0.0712
hsa05131_Shigellosis	55	247	1349	8586	113026;387;9475;2309;23048;55054;7311;3606;7322;55964;8353;51619;9252;8357;7335;5290;5295;9266;10163;9140;4790;826;54205;7416;581;5829;3021;207;22863;81873;5331;596;598;5335;5336;5594;5595;9564;375;3551;4193;5599;5601;5602;6500;81631;84335;10097;2932;23157;1398;1399;7157;51196;382	0.016	0.0712
hsa04340_Hedgehog_signaling_pathway	17	56	1349	8586	339745;8452;23432;5567;1452;1453;53944;2737;595;2932;50937;596;11127;408;409;157;23295	0.017	0.0737
hsa05230_Central_carbon_metabolism_in_cancer	20	70	1349	8586	3845;57103;2064;4893;5156;5160;5290;5295;4916;5315;8140;207;2260;5594;5595;5211;5728;3939;23410;7157	0.017	0.0737
hsa04668_TNF_signaling_pathway	29	114	1349	8586	153090;1540;6416;7187;8986;9252;5290;5295;4790;3383;836;841;331;843;207;5594;5595;5599;3551;5601;5602;5608;1385;1388;192111;9586;7412;64764;64127	0.018	0.0762
hsa04934_Cushing_syndrome	37	155	1349	8586	1026;8323;775;6667;9101;5908;405;3739;5925;7471;818;7476;5567;1857;4297;1870;1871;57552;2770;5331;595;2773;54361;2778;5594;5595;2535;1385;1388;3949;112;9586;2932;1017;1019;64764;1021	0.018	0.0762
hsa04022_cGMP-PKG_signaling_pathway	39	167	1349	8586	387;9475;775;23439;4881;6546;5139;151;5532;4638;91807;801;4773;4775;808;6722;207;2768;27345;2770;3667;5331;2773;5593;5594;5595;477;4985;486;1385;490;1388;492;112;4209;9586;7416;10105;64764	0.021	0.0819
hsa04110_Cell_cycle	37	157	1349	8586	896;1026;157570;5000;5519;5528;10393;5925;8243;4173;1870;1871;595;23383;1111;983;151648;4193;9184;993;6500;996;6502;51434;8555;7532;7534;1017;2932;7029;7157;4087;4088;4089;57082;1019;1021	0.021	0.0819
hsa04152_AMPK_signaling_pathway	30	121	1349	8586	2309;10891;9230;5519;5520;1938;2194;3479;3480;5528;5290;5295;6319;5170;1978;5564;6720;207;29904;3667;595;5208;8408;5211;1385;2538;84335;9586;23411;64764	0.021	0.0819
hsa04660_T_cell_receptor_signaling_pathway	30	121	1349	8586	387;3845;10125;5519;5520;5528;920;5532;4893;4773;4775;5290;5295;5170;4790;10298;2885;5063;207;10451;5335;5594;5595;3551;5599;5601;5602;2932;1019;6654	0.021	0.0819
hsa05034_Alcoholism	43	188	1349	8586	3845;136;8969;8337;1812;8344;4893;10014;8349;94239;801;55970;8353;8357;808;814;128312;54331;5567;5569;2885;3013;3017;3021;723790;59345;2770;9555;2773;2903;2904;2778;5594;5595;2782;1385;1388;51564;53358;440689;9586;64764;6654	0.021	0.0819
hsa05130_Pathogenic_Escherichia_coli_infection	45	198	1349	8586	387;9475;51208;3606;7456;4641;100506658;10787;4642;2597;4644;4646;79784;9632;6188;9266;10163;4790;644150;54205;4542;51135;836;581;3654;5063;841;10061;2768;81873;4691;5594;5595;10972;8797;3551;5599;5601;5602;7009;5861;147179;10097;375;382	0.02	0.0819
hsa05202_Transcriptional_misregulation_in_cancer	44	193	1349	8586	4353;1026;4613;904;6667;6929;3479;3480;6935;8091;727837;8861;8353;8357;5546;7468;3248;4149;4790;1848;4286;958;7490;581;2119;4297;4299;64332;3021;5966;5328;2005;5077;5079;598;51804;84444;862;4193;5090;6757;26471;6257;7157	0.02	0.0819
hsa05017_Spinocerebellar_ataxia	34	143	1349	8586	6667;6310;5290;5295;9776;7222;5690;3516;54205;5693;4287;4800;7494;23369;2890;5578;5579;22863;207;6095;2259;5331;2903;2904;8408;5599;5601;5602;342371;9706;23152;7416;10105;6908	0.024	0.0925
hsa03013_Nucleocytoplasmic_transport	27	108	1349	8586	3840;3841;3842;3843;11269;10250;10762;5905;55705;57510;10921;10284;79023;30000;9775;55746;22985;23633;9939;23636;6613;9688;51808;10482;1915;3836;3837	0.025	0.0953
hsa04929_GnRH_secretion	18	64	1349	8586	3845;3782;775;5290;5578;5579;207;3760;5295;3763;2100;3765;5331;408;409;5594;5595;4893	0.026	0.097
hsa05418_Fluid_shear_stress_and_atherosclerosis	33	139	1349	8586	2947;387;2949;6416;657;659;801;808;5290;5295;4790;3383;207;596;6613;857;3162;90;92;93;7422;3551;5599;5601;5602;119391;5608;6385;7412;7157;3320;10365;3326	0.026	0.097
hsa04216_Ferroptosis	13	41	1349	8586	10533;5094;55240;23305;23657;10162;81631;7157;8031;3162;4891;7037;2495	0.027	0.0986
hsa05164_Influenza_A	39	171	1349	8586	896;3841;3716;3717;3337;9230;7187;3606;57506;5290;8106;5295;4790;3383;317;54205;51135;836;581;56649;5578;5579;841;207;23633;5594;5595;8797;3551;103;5610;10482;6773;7416;1019;3836;1021;3454;3455	0.027	0.0986
hsa04662_B_cell_receptor_signaling_pathway	22	84	1349	8586	3845;11027;5532;4893;930;4773;4775;5290;5295;4790;6850;2885;5579;207;10451;5336;5594;5595;3551;10859;2932;6654	0.028	0.1002
hsa04730_Long-term_depression	17	60	1349	8586	3845;2890;4842;5578;5579;5519;2768;5594;2770;5331;2773;3479;3480;5593;2778;5595;4893	0.028	0.1002
hsa00603_Glycosphingolipid_biosynthesis	7	16	1349	8586	8706;10317;6482;6483;2523;2524;53947	0.029	0.1016
hsa05216_Thyroid_cancer	12	37	1349	8586	1026;7170;3845;581;6257;595;7157;5594;5595;4893;8030;8031	0.029	0.1016
hsa05165_Human_papillomavirus_infection	68	331	1349	8586	896;1026;8323;1284;3716;3845;84612;26508;5519;528;5520;7187;5528;537;9114;3996;4893;3105;5925;5290;1452;5295;7471;7476;4790;1978;3516;5567;1857;5315;6908;2885;581;5829;6654;836;3914;841;1741;207;595;1108;54361;2778;3675;5594;5595;7422;10207;3551;4193;54626;5728;2535;7015;1385;5610;9586;4851;2932;6773;7157;1017;1019;64764;1021;3454;3455	0.031	0.1076
hsa04120_Ubiquitin_mediated_proteolysis	33	142	1349	8586	7428;8452;1161;9354;7311;26259;3093;10393;7322;7327;672;7328;51619;7332;11060;55236;10055;27338;331;5071;4193;867;6500;996;6502;9063;9320;1642;51434;8554;65264;55284;23295	0.032	0.1099
hsa04916_Melanogenesis	25	101	1349	8586	8323;3845;4893;801;808;7471;818;7476;4286;5567;1857;5578;5579;2770;5331;2773;54361;5594;2778;5595;2535;1385;112;2932;64764	0.033	0.1101
hsa05032_Morphine_addiction	23	91	1349	8586	5139;1812;5143;5144;408;409;157;5150;5153;55970;3760;3763;3765;54331;5567;5578;5579;59345;2770;2773;2778;2782;112	0.033	0.1101
hsa05145_Toxoplasmosis	27	111	1349	8586	3588;3716;3717;5170;4790;54205;958;51135;836;3654;841;3914;331;207;2770;596;2773;598;5594;5595;5599;3551;5601;5602;5608;3949;10105	0.033	0.1101
hsa00770_Pantothenate_and_CoA_biosynthesis	8	21	1349	8586	53354;587;586;80347;339896;80025;219;79646	0.036	0.1136
hsa04710_Circadian_rhythm	11	34	1349	8586	1408;5187;6500;9575;1385;8553;1453;6095;9975;5564;8863	0.036	0.1136
hsa04720_Long-term_potentiation	18	67	1349	8586	801;3845;775;808;2890;5578;5579;814;818;5331;5908;2903;2904;5594;5595;5532;4893;5567	0.036	0.1136
hsa04914_Progesterone-mediated_oocyte_maturation	25	102	1349	8586	132864;3845;3479;3480;10393;5290;5295;80315;5567;207;2770;2773;983;5594;5595;5599;5601;5602;993;996;51434;112;3320;1017;3326	0.036	0.1136
hsa04921_Oxytocin_signaling_pathway	35	154	1349	8586	1026;387;9475;3845;775;4881;1938;59283;5532;4893;4638;91807;801;4773;4775;808;814;3760;3761;818;3763;3765;5564;5567;5578;5579;29904;2770;5331;595;2773;2778;5594;5595;112	0.036	0.1136
hsa05152_Tuberculosis	40	180	1349	8586	387;3588;3716;3717;26253;3606;537;9114;5532;801;808;818;4790;317;54205;51135;4800;6850;836;581;3654;3656;841;843;207;3920;596;5594;5595;8411;5599;5601;5602;1385;5869;1520;3313;30835;5878;64127	0.035	0.1136
hsa04961_Endocrine_and_other_factor-regulated_calcium_reabsorption	15	53	1349	8586	163;486;490;5578;492;5579;23439;112;6546;2099;5331;2778;1211;477;5567	0.038	0.1188
hsa04931_Insulin_resistance	26	108	1349	8586	10891;5524;5290;5295;376497;5170;4790;5564;6720;5579;207;7376;3667;22877;5599;3551;5601;5602;5728;1385;2538;2673;9586;2932;10999;64764	0.039	0.1208
hsa04962_Vasopressin-regulated_water_reabsorption	13	44	1349	8586	84516;360;1385;5567;396;5869;9230;112;9586;5878;2778;64764;140735	0.04	0.1228
hsa04380_Osteoclast_differentiation	31	135	1349	8586	1540;3716;7046;11027;5532;4773;5290;814;5295;4790;4286;126014;6850;2885;207;140885;5336;5594;5595;3551;5599;5601;2274;5602;5608;1385;10859;6773;8061;3454;3455	0.042	0.1278
hsa04370_VEGF_signaling_pathway	16	59	1349	8586	4773;3845;5829;5290;5578;5579;9261;207;5295;5335;5336;5594;5595;5532;4893;7422	0.043	0.1286
hsa05206_MicroRNAs_in_cancer	63	310	1349	8586	7168;1026;387;900;3845;4363;54541;2064;10642;659;1942;6935;1944;8091;4893;10014;672;10018;5156;9252;5290;5295;4790;1591;10298;90427;836;2885;4170;5578;5579;5962;1870;1871;27086;5328;3667;595;3925;596;5335;5336;3162;5594;5595;7422;3551;5728;4193;2146;4194;6624;4325;993;23405;23411;4851;7157;1398;1399;1788;1021;6654	0.043	0.1286
hsa04024_cAMP_signaling_pathway	47	225	1349	8586	387;9475;6662;775;11149;23439;4881;5139;1812;5908;5143;5144;801;7074;808;5290;814;5295;2737;818;2867;2740;51;4790;5567;2890;207;2770;10451;64764;2773;2903;2904;2778;5594;5595;477;5599;5601;5602;486;1385;490;492;112;9586;51196	0.051	0.1487
hsa04261_Adrenergic_signaling_in_cardiomyocytes	34	154	1349	8586	7168;7170;775;11149;23439;5519;5520;6546;59283;5528;801;9252;808;818;6324;5567;5578;207;2770;5331;596;2773;2778;5594;5595;477;486;1385;490;1388;492;112;9586;64764	0.051	0.1487
hsa04930_Type_II_diabetes_mellitus	13	46	1349	8586	5601;5602;5315;775;777;5290;5599;5295;3667;122809;5594;5595;3551	0.051	0.1487
hsa04213_Longevity_regulating_pathway	16	61	1349	8586	81570;2309;3845;6648;5290;207;112;5295;84335;23411;3667;3479;3480;5564;4893;5567	0.053	0.1533
hsa04350_TGF-beta_signaling_pathway	25	108	1349	8586	387;7046;6667;5519;657;659;2200;151449;3400;26585;5594;5595;90;91;92;93;6497;6498;6500;4838;4087;4088;4089;4092;7037	0.058	0.165
hsa05100_Bacterial_invasion_of_epithelial_cells	19	77	1349	8586	387;55964;5290;5295;10163;23607;1211;29119;5829;81873;857;9564;867;53358;10097;23157;1398;1399;2549	0.058	0.165
hsa01210_2-Oxocarboxylic_acid_metabolism	10	33	1349	8586	55526;4967;5160;64902;586;587;1743;2805;3420;1629	0.059	0.1651
hsa05221_Acute_myeloid_leukemia	17	67	1349	8586	4353;2885;3845;5290;207;5295;5594;862;595;4790;1848;6777;1978;5595;4893;6654;3551	0.059	0.1651
hsa05231_Choline_metabolism_in_cancer	23	98	1349	8586	3845;6667;4893;5156;8613;5290;5295;5170;10163;1978;2885;5578;5579;8394;207;160851;5335;5594;5595;5599;5601;5602;6654	0.06	0.1666
hsa04912_GnRH_signaling_pathway	22	93	1349	8586	3845;775;6416;4893;801;808;818;5567;2885;5578;5579;5331;5594;2778;5595;5599;5601;5602;5608;112;10746;6654	0.061	0.168
hsa04064_NF-kappa_B_signaling_pathway	24	104	1349	8586	1540;142;7187;8740;1457;4790;3383;958;51135;115650;6850;3654;331;5579;29775;5328;596;598;5335;5336;3551;60401;6387;7412	0.063	0.1721
hsa00510_N-Glycan_biosynthesis	14	53	1349	8586	4249;25834;84620;6480;23193;56052;144245;4245;7991;10905;4122;2683;79644;84061	0.065	0.1762
hsa05235_PD-L1_expression_and_PD-1_checkpoint_pathway_in_cancer	21	89	1349	8586	3716;3717;3845;10125;920;5532;4893;4773;4775;5290;27436;5295;1457;4790;207;5335;5594;5595;3551;5728;5608	0.067	0.1802
hsa04217_Necroptosis	34	159	1349	8586	1540;3716;3717;8969;142;8337;94239;54822;818;2495;2752;7416;3013;581;841;3146;331;723790;9555;596;8797;3326;5599;5601;5602;9825;5610;192111;6773;3320;6777;25978;3454;3455	0.069	0.1842
hsa05132_Salmonella_infection	50	249	1349	8586	3840;387;9475;10121;5898;6416;3606;10787;84516;2597;4646;5286;5287;5290;6188;9648;9266;4790;54205;140735;51135;836;581;3654;5063;841;207;81873;79443;596;3800;5594;5595;8797;3326;3551;375;23265;5599;5601;5602;6500;5608;5869;10097;5878;3831;3320;3836;382	0.073	0.1934
hsa04918_Thyroid_hormone_synthesis	18	75	1349	8586	486;1385;5578;5579;1388;389434;493869;23439;112;8458;9586;5331;821;2936;2778;64764;477;5567	0.076	0.1998
