# Supplementary material for: Discovering Anticancer Effects of Phytochemicals on MicroRNA in the Context of Data Mining
Source: Nutrients. 2025 Dec 14;17(24):3913. doi: 10.3390/nu17243913 (PMC12735441; doi:10.3390/nu17243913)
Supplement: Supplementary file 1 [file nutrients-17-03913-s001.zip › Supplemental Table S7_miRNA signature involved in KEGG pathways in HT29.xlsx]

## Sheet: FIS_miRNA signature involvement
Name	Hits	Pop Hits	List Total	Pop Total	Genes	Pvalue	adjusted Pvalue(BH)
hsa05166_Human_T-cell_leukemia_virus_1_infection	9	222	70	8586	3716;7046;5901;9134;5295;1871;9519;4089;8061	<0.0001	<0.0001
hsa05226_Gastric_cancer	7	149	70	8586	7046;51176;9134;5295;1871;1045;4089	<0.0001	<0.0001
hsa04068_FoxO_signaling_pathway	6	131	70	8586	10018;7046;5295;23411;6648;4089	0.001	0.0382
hsa05210_Colorectal_cancer	5	86	70	8586	10018;7046;51176;5295;4089	0.001	0.0382
hsa05212_Pancreatic_cancer	5	76	70	8586	3716;7046;5295;1871;4089	0.001	0.0382
hsa03250_Viral_life_cycle	4	63	70	8586	904;4298;256987;5901	0.002	0.0637
hsa05161_Hepatitis_B	6	162	70	8586	3716;7046;9134;5295;1871;4089	0.003	0.0819
hsa05220_Chronic_myeloid_leukemia	4	76	70	8586	4089;5295;7046;1871	0.005	0.1194
hsa04520_Adherens_junction	4	93	70	8586	51176;4089;7046;56288	0.009	0.1432
hsa04550_Signaling_pathways_regulating_pluripotency_of_stem_cells	5	143	70	8586	3716;5295;657;4089;5978	0.008	0.1432
hsa05165_Human_papillomavirus_infection	8	331	70	8586	56288;3716;3688;9134;5295;9519;22801;1108	0.009	0.1432
hsa05222_Small_cell_lung_cancer	4	92	70	8586	3688;5295;9134;1871	0.009	0.1432
hsa05215_Prostate_cancer	4	97	70	8586	51176;5295;9134;1871	0.01	0.1469
hsa04218_Cellular_senescence	5	156	70	8586	7046;9134;5295;1871;23411	0.012	0.1528
hsa04390_Hippo_signaling_pathway	5	157	70	8586	56288;7046;51176;657;4089	0.012	0.1528
hsa03060_Protein_export	2	23	70	8586	5018;29927	0.018	0.1637
hsa04213_Longevity_regulating_pathway	3	61	70	8586	6648;23411;5295	0.016	0.1637
hsa04310_Wnt_signaling_pathway	5	174	70	8586	4163;51176;23411;4089;8061	0.018	0.1637
hsa04670_Leukocyte_transendothelial_migration	4	115	70	8586	3688;10451;10686;5295	0.018	0.1637
hsa05200_Pathways_in_cancer	10	531	70	8586	10018;3716;7046;3688;51176;9134;1871;5295;7704;4089	0.018	0.1637
hsa05225_Hepatocellular_carcinoma	5	168	70	8586	7046;51176;5295;1871;4089	0.016	0.1637
hsa05206_MicroRNAs_in_cancer	7	310	70	8586	4194;10018;27086;1871;5295;9134;23411	0.019	0.165
hsa04360_Axon_guidance	5	182	70	8586	56288;3688;5295;5362;2043	0.021	0.1671
hsa05221_Acute_myeloid_leukemia	3	67	70	8586	51176;7704;5295	0.021	0.1671

## Sheet: GLB_miRNA signature involvement
Name	Hits	Pop Hits	List Total	Pop Total	Genes	Pvalue	adjusted Pvalue(BH)
hsa04350_TGF-beta_signaling_pathway	10	108	171	8586	1387;5933;654;655;657;658;4087;4089;93;130399	<0.0001	<0.0001
hsa04550_Signaling_pathways_regulating_pluripotency_of_stem_cells	11	143	171	8586	3976;3977;5293;657;658;6774;4087;4089;5978;93;130399	<0.0001	<0.0001
hsa05169_Epstein-Barr_virus_infection	14	202	171	8586	960;3105;1026;1027;3107;5602;5293;1870;7187;596;7188;6774;890;1021	<0.0001	<0.0001
hsa05200_Pathways_in_cancer	29	531	171	8586	1026;1027;9475;1029;4233;1164;64399;7187;7188;3481;1050;1436;5293;2099;4149;2113;1870;596;862;5602;23401;27113;1387;5366;4087;6774;4089;890;1021	<0.0001	<0.0001
hsa05203_Viral_carcinogenesis	15	204	171	8586	3105;1026;1027;3107;1029;5315;1387;5293;5933;7187;7188;5366;6774;890;1021	<0.0001	<0.0001
hsa05212_Pancreatic_cancer	9	76	171	8586	1026;5602;1029;5293;1870;6774;4087;4089;1021	<0.0001	<0.0001
hsa05222_Small_cell_lung_cancer	10	92	171	8586	1026;1027;1164;5293;1870;7187;596;4149;7188;1021	<0.0001	<0.0001
hsa01522_Endocrine_resistance	8	98	171	8586	1026;1027;5602;1029;5293;1870;2099;596	0.001	0.0123
hsa01524_Platinum_drug_resistance	7	73	171	8586	1026;1317;1029;27113;5293;596;5366	0.001	0.0123
hsa04110_Cell_cycle	11	157	171	8586	1026;1027;1029;1387;5933;1870;4087;4089;890;699;1021	0.001	0.0123
hsa04115_p53_signaling_pathway	7	74	171	8586	1026;1029;27113;596;5366;25946;1021	0.001	0.0123
hsa04218_Cellular_senescence	11	156	171	8586	2113;1026;3105;3107;1029;5293;1870;5933;4087;890;1021	0.001	0.0123
hsa05100_Bacterial_invasion_of_epithelial_cells	7	77	171	8586	1793;26084;4233;10092;5293;23157;7414	0.001	0.0123
hsa05162_Measles	10	138	171	8586	5602;1027;27113;5293;1457;7187;596;6774;1021;4478	0.001	0.0123
hsa05202_Transcriptional_misregulation_in_cancer	12	193	171	8586	1026;1027;4233;862;890;4149;5079;2521;1050;8091;1436;4094	0.001	0.0123
hsa05206_MicroRNAs_in_cancer	16	310	171	8586	960;1026;1027;1029;4233;1387;131405;1870;27086;5293;3667;596;6774;599;8091;1021	0.001	0.0123
hsa05210_Colorectal_cancer	8	86	171	8586	1026;5602;27113;5293;596;5366;4087;4089	0.001	0.0123
hsa05218_Melanoma	7	72	171	8586	1026;56034;1029;4233;5293;1870;1021	0.001	0.0123
hsa05220_Chronic_myeloid_leukemia	7	76	171	8586	1026;1027;1029;5293;1870;4089;1021	0.001	0.0123
hsa05223_Non-small_cell_lung_cancer	7	72	171	8586	1026;1029;4233;5293;1870;6774;1021	0.001	0.0123
hsa05225_Hepatocellular_carcinoma	11	168	171	8586	1026;1029;23401;4233;6603;5293;1870;4089;4087;3481;1021	0.001	0.0123
hsa04066_HIF-1_signaling_pathway	8	109	171	8586	1026;1027;1387;5293;596;6774;285;5213	0.002	0.0224
hsa05205_Proteoglycans_in_cancer	12	205	171	8586	960;1026;7074;9475;4233;5293;2099;6548;6774;4087;3481;4478	0.002	0.0224
hsa05161_Hepatitis_B	10	162	171	8586	1026;5602;1387;5293;1870;7187;596;6774;4089;890	0.003	0.0287
hsa05166_Human_T-cell_leukemia_virus_1_infection	12	222	171	8586	2113;1026;3105;3107;1029;5602;1387;5293;1870;4087;4089;890	0.003	0.0287
hsa05167_Kaposi_sarcoma-associated_herpesvirus_infection	11	194	171	8586	3105;1026;3107;5602;1387;5293;1870;1021;7187;6774;285	0.003	0.0287
hsa05221_Acute_myeloid_leukemia	6	67	171	8586	5293;6774;890;1050;1436;862	0.003	0.0287
hsa04215_Apoptosis	4	32	171	8586	27113;5602;596;5366	0.005	0.043
hsa05215_Prostate_cancer	7	97	171	8586	1026;1027;56034;1387;5293;1870;596	0.005	0.043
hsa05226_Gastric_cancer	9	149	171	8586	1026;1027;23401;4233;5293;1870;596;4087;4089	0.005	0.043
hsa04933_AGE-RAGE_signaling_pathway_in_diabetic_complications	7	100	171	8586	5602;1027;5293;596;6774;4087;4089	0.006	0.0499
hsa04068_FoxO_signaling_pathway	8	131	171	8586	1026;1027;5602;1387;5293;3667;6774;4089	0.007	0.0564
hsa05163_Human_cytomegalovirus_infection	11	225	171	8586	3105;1026;3107;9475;1029;5293;1870;7188;6774;3579;1021	0.008	0.0625
hsa04810_Regulation_of_actin_cytoskeleton	11	229	171	8586	1793;56034;7074;9475;10092;5293;3696;6548;7414;4478;91807	0.009	0.0683
hsa04014_Ras_signaling_pathway	11	236	171	8586	2113;5602;56034;7074;4233;5293;5869;9462;3481;1436;285	0.011	0.0788
hsa04510_Focal_adhesion	10	203	171	8586	1793;5602;56034;9475;4233;5293;3696;596;7414;91807	0.011	0.0788
hsa04310_Wnt_signaling_pathway	9	174	171	8586	5602;9475;64840;23401;1387;284654;1457;4089;85407	0.012	0.0837
hsa04152_AMPK_signaling_pathway	7	121	171	8586	51719;5293;6319;23216;3667;890;5213	0.014	0.0926
hsa04520_Adherens_junction	6	93	171	8586	9475;4233;1387;1457;7414;4089	0.014	0.0926
hsa05131_Shigellosis	11	247	171	8586	960;1793;5602;9475;10092;5293;596;23157;7188;7414;10616	0.015	0.0968
hsa05211_Renal_cell_carcinoma	5	69	171	8586	2113;1026;4233;1387;5293	0.016	0.1007
hsa04144_Endocytosis	11	250	171	8586	3105;3107;51652;79720;10092;5869;8411;51028;4087;10938;3579	0.017	0.102
hsa04930_Type_II_diabetes_mellitus	4	46	171	8586	5602;3667;5293;5315	0.017	0.102
hsa04390_Hippo_signaling_pathway	8	157	171	8586	27113;654;655;657;658;4087;4089;85407	0.018	0.1032
hsa04514_Cell_adhesion_molecules	8	158	171	8586	3105;9378;3107;6693;54413;3696;214;57502	0.018	0.1032
hsa04024_cAMP_signaling_pathway	10	225	171	8586	5602;7074;9475;1258;1387;5293;64399;6548;5465;5021	0.02	0.1122
hsa05214_Glioma	5	75	171	8586	1026;1029;5293;1870;1021	0.021	0.1153
hsa01521_EGFR_tyrosine_kinase_inhibitor_resistance	5	79	171	8586	56034;4233;5293;596;6774	0.026	0.1342
hsa04210_Apoptosis	7	136	171	8586	5602;8739;839;27113;5293;596;5366	0.025	0.1342
hsa04931_Insulin_resistance	6	108	171	8586	5602;5293;133522;3667;6774;5465	0.026	0.1342
hsa04530_Tight_junction	8	170	171	8586	5602;7074;9475;3308;10092;11346;154810;4478	0.027	0.1366
hsa03083_Polycomb_repressive_complex	5	84	171	8586	57666;23492;84458;1387;4149	0.032	0.1577
hsa04012_ErbB_signaling_pathway	5	85	171	8586	5602;1026;1027;5293;8440	0.033	0.1577
hsa04668_TNF_signaling_pathway	6	114	171	8586	5602;4323;3976;5293;7187;7188	0.033	0.1577
hsa05417_Lipid_and_atherosclerosis	9	215	171	8586	5602;9475;839;3308;4973;5293;7187;596;6774	0.036	0.1689
hsa04360_Axon_guidance	8	182	171	8586	9475;4233;5293;655;658;23380;8440;2045	0.037	0.1705
hsa04960_Aldosterone-regulated_sodium_reabsorption	3	37	171	8586	6337;3667;5293	0.044	0.1957
hsa05165_Human_papillomavirus_infection	12	331	171	8586	3105;1026;1027;3107;5315;1387;5293;5933;3696;7187;890;1021	0.044	0.1957

## Sheet: SIL_miRNA signature involvement
Name	Hits	Pop Hits	List Total	Pop Total	Genes	Pvalue	adjusted Pvalue(BH)
hsa01522_Endocrine_resistance	24	98	828	8586	1026;1027;3845;10000;2064;1432;2099;2100;6714;5567;2885;1869;1871;207;595;2778;5595;4193;5602;53358;112;4851;1019;6654	<0.0001	<0.0001
hsa04012_ErbB_signaling_pathway	23	85	828	8586	1026;1027;3845;10000;2064;2065;2069;27;818;10298;6714;2885;5063;207;2002;5335;5595;5602;53358;2932;1398;8440;6654	<0.0001	<0.0001
hsa04014_Ras_signaling_pathway	44	236	828	8586	387;3845;6789;4233;10000;5781;3481;27;1435;55970;5923;5156;7074;808;81579;1969;10298;54331;283455;5567;2885;2246;5063;2254;207;5966;59345;2002;2260;598;2903;2904;5335;5595;2782;3551;5602;56034;283748;5869;53358;5878;8315;6654	<0.0001	<0.0001
hsa04115_p53_signaling_pathway	19	74	828	8586	896;1026;1021;54205;64065;9538;836;143686;55240;595;83667;598;8797;5728;4193;27113;7161;1019;1017	<0.0001	<0.0001
hsa05163_Human_cytomegalovirus_infection	42	225	828	8586	1026;387;3588;3845;9475;10000;7188;1432;3105;55970;3107;5156;4773;4775;808;6714;54331;54205;5567;836;2885;1869;1871;207;2768;2002;59345;595;2778;5595;2782;3551;4193;1385;1388;112;3570;2932;1398;1019;1021;6654	<0.0001	<0.0001
hsa05167_Kaposi_sarcoma-associated_herpesvirus_infection	37	194	828	8586	1026;3845;7311;10000;7187;1432;3105;55970;3107;4773;4775;808;9261;4277;6714;54331;54205;6850;836;1869;1871;207;22863;59345;595;5335;5595;2782;3551;81631;5602;1385;2932;3572;1019;1021;3454	<0.0001	<0.0001
hsa05205_Proteoglycans_in_cancer	40	205	828	8586	1026;387;9475;3845;4233;10000;2064;2065;6548;5781;1432;3481;7074;818;2099;7477;6714;7099;5567;10818;836;2885;6654;5962;207;2002;10451;2260;4087;595;5335;857;5595;4193;10855;2535;3688;6385;1655;4478	<0.0001	<0.0001
hsa05214_Glioma	20	75	828	8586	1026;3845;10000;5156;808;814;818;2885;1869;1871;207;595;5335;5595;5728;4193;53358;1019;1021;6654	<0.0001	<0.0001
hsa05215_Prostate_cancer	24	97	828	8586	1026;1027;3845;10000;2064;6935;5156;2885;2119;1869;1871;207;595;2260;5595;3551;5728;4193;56034;1385;367;2932;1017;6654	<0.0001	<0.0001
hsa05218_Melanoma	19	72	828	8586	1026;3845;4233;10000;5156;4286;2246;1869;2254;1871;207;595;2260;5595;5728;4193;56034;1019;1021	<0.0001	<0.0001
hsa05220_Chronic_myeloid_leukemia	20	76	828	8586	1026;1027;3845;10000;5781;2885;1869;1871;207;595;598;5595;3551;4193;53358;1398;4089;1019;1021;6654	<0.0001	<0.0001
hsa05222_Small_cell_lung_cancer	23	92	828	8586	1026;1027;1284;1164;10000;7187;7188;4149;54205;836;331;3915;1869;1871;207;595;598;3551;5728;3688;1017;1019;1021	<0.0001	<0.0001
hsa01521_EGFR_tyrosine_kinase_inhibitor_resistance	19	79	828	8586	3845;4233;10000;2064;2065;5156;1977;6714;2885;207;598;5335;5595;5728;56034;53358;3570;2932;6654	0.001	0.0213
hsa04917_Prolactin_signaling_pathway	18	70	828	8586	9655;5602;2885;3845;53358;207;10000;5618;2099;2100;2932;30837;595;1432;122809;6714;5595;6654	0.001	0.0213
hsa05135_Yersinia_infection	27	137	828	8586	1793;387;9475;10000;1432;920;4773;4775;10163;644150;6714;7099;51135;8394;207;81873;10451;5335;9815;5595;3551;5602;8935;3688;10097;2932;1398	0.001	0.0213
hsa05200_Pathways_in_cancer	77	531	828	8586	1026;1027;7170;2064;1021;7187;7188;5156;2099;2100;4149;54331;595;598;5728;4193;3688;112;6789;4233;1164;55970;4286;2246;2254;207;2768;2260;5335;2778;2782;4851;5888;9475;1284;3845;7428;10000;808;818;7477;836;2885;331;332;1869;3915;1871;862;23401;367;2932;1398;3454;896;2947;387;26508;64399;405;3481;54205;5567;59345;2002;5595;3551;5602;2535;27113;3570;3572;4087;4089;1019;1017;6654	0.001	0.0213
hsa03013_Nucleocytoplasmic_transport	22	108	828	8586	3840;3841;3842;10250;10762;5901;5905;55705;10921;10284;30000;55746;22985;23633;9939;23636;6613;9688;51808;10482;8563;1915	0.002	0.0296
hsa04010_MAPK_signaling_pathway	48	301	828	8586	3845;6789;4233;10000;2064;2065;59283;2069;1432;3481;408;1435;55970;5923;5156;4775;9261;1969;4149;1849;1852;51135;51776;5567;836;2885;2246;4293;8649;2254;207;2768;57551;2002;2260;3925;5595;9693;3551;51295;5602;56034;283748;5871;1398;4216;10746;6654	0.002	0.0296
hsa04510_Focal_adhesion	35	203	828	8586	896;1793;387;1284;9475;4233;10000;2064;91807;5923;5156;10298;6714;2885;5063;2889;8394;331;3915;207;2002;10451;595;857;5595;2013;5728;5602;56034;3688;53358;3696;2932;1398;6654	0.002	0.0296
hsa04722_Neurotrophin_signaling_pathway	24	119	828	8586	387;3845;10000;5781;1432;808;9261;814;818;51135;10818;2885;2889;207;3667;5335;5595;3551;5602;53358;2932;1398;7161;6654	0.002	0.0296
hsa04910_Insulin_signaling_pathway	26	137	828	8586	3845;10000;31;5792;808;122809;1977;5564;5567;6720;2885;5573;5576;2889;207;2002;3667;5595;3551;23265;5602;2538;53358;2932;1398;6654	0.002	0.0296
hsa05161_Hepatitis_B	30	162	828	8586	1026;3845;10000;7187;1432;537;57506;4773;4775;6714;7099;54205;51135;836;2885;6654;332;1869;1871;207;2002;5595;4089;3551;5602;1385;1388;1654;1017;3454	0.002	0.0296
hsa05224_Breast_cancer	28	147	828	8586	1026;3845;26508;10000;2064;672;1452;2099;2100;7477;2885;2246;1869;2254;1871;207;595;2260;5595;5728;2535;23401;53358;4851;2932;1019;1021;6654	0.002	0.0296
hsa00603_Glycosphingolipid_biosynthesis	7	16	828	8586	8706;10317;6482;6483;2523;2524;53947	0.003	0.0364
hsa04068_FoxO_signaling_pathway	25	131	828	8586	1026;1027;3845;6789;10000;10769;1432;23710;10365;5564;2885;207;3667;595;5595;3551;5728;4193;5602;2538;1901;6648;4089;1017;6654	0.003	0.0364
hsa04151_PI3K-Akt_signaling_pathway	54	359	828	8586	896;1026;1027;1284;3845;4233;54541;10000;2064;2065;5520;2069;5528;3481;1435;672;55970;5156;1969;23035;1977;54331;7099;6850;2885;2246;6654;4170;3915;2254;207;59345;3667;2260;595;598;5595;2782;3551;5728;4193;56034;3688;1385;2538;1388;3696;3570;5618;2932;1017;1019;1021;3454	0.003	0.0364
hsa05212_Pancreatic_cancer	17	76	828	8586	5888;1026;5602;3845;1869;1871;10000;2064;207;595;5595;4087;598;4089;1019;1021;3551	0.003	0.0364
hsa05225_Hepatocellular_carcinoma	30	168	828	8586	1026;2947;3845;4233;10000;3481;1452;8110;7477;2885;6602;1869;6605;1871;207;2002;595;598;5335;5595;5728;2535;23401;53358;2932;4087;4089;1019;1021;6654	0.003	0.0364
hsa03083_Polycomb_repressive_complex	18	84	828	8586	10336;2145;2146;26147;57666;84458;84333;3054;22992;221937;1876;4149;57332;1912;8314;7323;10238;64319	0.004	0.0412
hsa04660_T_cell_receptor_signaling_pathway	23	121	828	8586	387;3845;10000;5520;5781;5528;1432;920;4773;4775;10298;2885;5063;207;10451;5335;5595;3551;5602;2932;8440;1019;6654	0.004	0.0412
hsa05203_Viral_carcinogenesis	34	204	828	8586	896;1026;1027;387;3845;7187;7188;8344;3105;3107;28973;9261;6714;3516;5567;6850;5315;5700;2885;836;3017;5966;595;1108;5595;4193;1385;1388;51564;3572;1654;1017;1019;1021	0.004	0.0412
hsa05210_Colorectal_cancer	18	86	828	8586	1026;387;5602;2885;3845;836;27113;332;207;10000;595;2932;2069;4087;4089;5595;54205;6654	0.004	0.0412
hsa05223_Non-small_cell_lung_cancer	16	72	828	8586	1026;2885;3845;6789;4233;1869;1871;10000;2064;207;595;5595;5335;1019;1021;6654	0.004	0.0412
hsa05202_Transcriptional_misregulation_in_cancer	32	193	828	8586	1026;1027;3207;4233;6929;64919;6935;8091;8353;7468;4149;4286;7490;2119;2120;4297;5966;598;5079;2521;51804;84444;860;862;4193;5090;26471;333932;126961;4086;1655;4094	0.005	0.05
hsa04218_Cellular_senescence	27	156	828	8586	896;1026;3845;4361;10000;1432;3105;3107;4773;54822;4775;808;9261;132660;28996;1869;1871;207;595;5595;5728;4193;4087;1017;1019;1021;10111	0.006	0.0583
hsa04550_Signaling_pathways_regulating_pluripotency_of_stem_cells	25	143	828	8586	3845;10000;657;6929;659;1432;7477;1852;2885;207;2260;5460;5595;91;93;10336;4838;2535;84333;2932;3572;4086;4087;4089;3198	0.007	0.061
hsa04810_Regulation_of_actin_cytoskeleton	36	229	828	8586	200576;1793;387;9475;3845;10000;6548;91807;55970;10787;5156;7074;10152;10163;10298;6714;2246;5063;6654;5962;7114;8394;2254;207;2768;81873;10451;2260;5595;79837;56034;3688;3696;10097;1398;4478	0.007	0.061
hsa05130_Pathogenic_Escherichia_coli_infection	32	198	828	8586	387;9475;51208;5781;1432;9632;4641;4642;10787;4644;2597;6188;10163;644150;6714;7099;54205;51135;836;5063;2768;81873;5595;10972;8797;3551;5602;3688;9069;10097;375;8440	0.007	0.061
hsa05211_Renal_cell_carcinoma	15	69	828	8586	1026;7428;2885;3845;5063;2889;4233;207;10000;405;1398;5781;10298;5595;6654	0.007	0.061
hsa00770_Pantothenate_and_CoA_biosynthesis	7	21	828	8586	53354;587;586;80347;80025;219;79646	0.009	0.0765
hsa01524_Platinum_drug_resistance	15	73	828	8586	672;4193;1026;2947;836;1317;27113;331;332;207;10000;2064;598;5595;54205	0.01	0.0829
hsa04216_Ferroptosis	10	41	828	8586	10533;5094;55240;23305;23657;10162;81631;5621;7037;2495	0.013	0.1028
hsa05219_Bladder_cancer	10	41	828	8586	4193;1026;3845;1869;1871;2064;595;5595;6714;1019	0.013	0.1028
hsa00310_Lysine_degradation	13	63	828	8586	2145;2146;64324;55526;10919;5352;4297;63976;7468;83852;219;84444;55870	0.015	0.1041
hsa04530_Tight_junction	27	170	828	8586	387;9475;51208;11149;2064;5520;7074;4771;154810;6714;5564;5567;5962;93643;1741;81873;11346;595;51421;9693;5602;3688;3308;9069;10097;1019;4478	0.015	0.1041
hsa04919_Thyroid_hormone_signaling_pathway	21	121	828	8586	3845;23439;10000;6548;7067;7068;2099;6714;5567;1734;207;595;5335;5595;5211;476;4193;486;4851;2932;117247	0.014	0.1041
hsa04926_Relaxin_signaling_pathway	22	129	828	8586	1284;3845;10000;408;1432;55970;6714;54331;5567;2885;207;59345;2778;5595;2782;5602;1385;1388;53358;112;4087;6654	0.014	0.1041
hsa05162_Measles	23	138	828	8586	896;1027;10000;7187;57506;1457;7099;54205;7161;51135;836;207;595;598;3551;5602;3454;27113;2932;1017;1019;1021;4478	0.015	0.1041
hsa05230_Central_carbon_metabolism_in_cancer	14	70	828	8586	5728;5315;5156;3845;5160;4233;8140;207;10000;2064;57103;2260;5595;5211	0.015	0.1041
hsa04371_Apelin_signaling_pathway	23	139	828	8586	3845;10000;6546;6548;8862;91807;55970;808;814;54331;5564;5567;207;59345;595;5595;2782;81631;112;4209;4087;4089;10365	0.016	0.1088
hsa04728_Dopaminergic_synapse	22	132	828	8586	10000;5520;408;5528;1432;55970;808;818;3763;54331;5567;207;59345;2903;2904;2778;2782;5602;9575;1385;1388;2932	0.017	0.1133
hsa05166_Human_T-cell_leukemia_virus_1_infection	33	222	828	8586	896;1026;3845;5901;10000;6929;920;3105;3107;4773;4775;821;5567;331;1869;1871;207;2002;595;598;5595;4089;3551;5728;9184;5602;1385;51434;1388;112;4087;1017;1019	0.018	0.1177
hsa05213_Endometrial_cancer	12	58	828	8586	5728;1026;2885;3845;207;10000;2064;2002;595;2932;5595;6654	0.019	0.1196
hsa05226_Gastric_cancer	24	149	828	8586	1026;1027;3845;4233;10000;2064;1452;7477;2885;2246;1869;2254;1871;207;595;5595;4089;2535;23401;53358;2932;4087;1017;6654	0.019	0.1196
hsa04261_Adrenergic_signaling_in_cardiomyocytes	24	154	828	8586	7168;7170;11149;23439;10000;5520;6546;59283;6548;5528;1432;808;818;6324;5567;207;2778;5595;476;486;1385;490;1388;112	0.025	0.1441
hsa04921_Oxytocin_signaling_pathway	24	154	828	8586	1026;387;9475;3845;4881;59283;5021;91807;4773;4775;808;814;818;3763;6714;5564;5567;29904;2002;595;2778;5595;283748;112	0.025	0.1441
hsa04961_Endocrine_and_other_factor-regulated_calcium_reabsorption	11	53	828	8586	163;486;490;23439;112;6546;2099;2778;476;7421;5567	0.024	0.1441
hsa05165_Human_papillomavirus_infection	45	331	828	8586	896;1026;1027;1284;3845;26508;526;10000;5520;7187;5528;537;3105;3107;1452;7477;3516;5567;5315;5700;2885;6654;836;3915;1741;1869;207;595;1108;2778;5595;3551;5728;4193;54626;2535;3688;1385;3696;4851;2932;1017;1019;1021;3454	0.025	0.1441
hsa05231_Choline_metabolism_in_cancer	17	98	828	8586	5602;56034;283748;2885;3845;5156;56261;60482;5130;8394;207;10000;160851;10163;5335;5595;6654	0.025	0.1441
hsa05032_Morphine_addiction	16	91	828	8586	2561;2562;5153;55970;112;59345;3763;5143;408;5150;2778;54331;50940;157;2782;5567	0.026	0.1473
hsa04912_GnRH_signaling_pathway	16	93	828	8586	5602;283748;2885;3845;808;112;2002;818;6714;1432;2778;10746;5595;4216;6654;5567	0.03	0.1672
hsa04066_HIF-1_signaling_pathway	18	109	828	8586	1026;1027;7428;2597;230;7099;5160;207;10000;2064;3570;818;405;5595;5335;1977;5211;7037	0.031	0.17
hsa05160_Hepatitis_C	24	158	828	8586	1026;3845;51208;10000;5520;7187;57506;54205;836;2885;6654;1869;1871;207;595;5595;3551;3949;9069;2932;1017;1019;1021;3454	0.032	0.1727
hsa04392_Hippo_signaling_pathway	7	29	828	8586	83937;4771;126374;9770;92597;23286;7003	0.036	0.1912
hsa04625_C-type_lectin_receptor_signaling_pathway	17	104	828	8586	4193;5602;387;1540;3845;4773;4775;6850;808;9261;207;10000;5781;1432;6714;5595;3551	0.038	0.1988
hsa03015_mRNA_surveillance_pathway	16	97	828	8586	100529063;10921;10250;22985;10284;8106;10767;5520;340529;10482;9939;645974;5528;2521;2107;64895	0.04	0.1991
hsa04211_Longevity_regulating_pathway	15	89	828	8586	3845;143686;10919;1385;1388;814;207;10000;112;3667;83667;6648;1977;5564;5567	0.04	0.1991
hsa04962_Vasopressin-regulated_water_reabsorption	9	44	828	8586	84516;360;1385;5567;5869;112;5878;2778;140735	0.041	0.1991
hsa05034_Alcoholism	27	188	828	8586	3845;8969;8344;94239;8353;55970;808;814;54331;5567;5569;2885;3017;59345;9555;2903;2904;2778;5595;2782;1385;1388;333932;51564;53358;126961;6654	0.041	0.1991
hsa05131_Shigellosis	34	247	828	8586	1793;387;9475;7311;10000;7188;1432;7323;8353;7335;10163;6714;7099;54205;207;22863;81873;598;5335;54874;5595;3551;81631;4193;5602;3688;333932;10097;126961;2932;23157;1398;375;10616	0.039	0.1991
